# Supplementary material for: Explainable stock prices prediction from financial news articles using sentiment analysis
Source: PeerJ Comput Sci. 2021 Jan 28;7:e340. doi: 10.7717/peerj-cs.340 (PMC7924447; doi:10.7717/peerj-cs.340)
Supplement: Supplemental Information 1 [file peerj-cs-07-340-s001.zip]

Archive with 1 entries (1 files):
- var/lib/mysql-files/pulse.csv
