# Supplementary material for: Explainable stock prices prediction from financial news articles using sentiment analysis
Source: PeerJ Comput Sci. 2021 Jan 28;7:e340. doi: 10.7717/peerj-cs.340 (PMC7924447; doi:10.7717/peerj-cs.340)
Supplement: Supplemental Information 1 [file peerj-cs-07-340-s001.zip › var/lib/mysql-files/pulse.csv]

Production outages in Asia lend slight support to prices	http://feeds.reuters.com/~r/reuters/INbusinessNews/~3/NREDmlBQ6wc/global-lng-idINKBN19L14Q	2017-06-30 15:03:52
UK consumers suffer longest decline in spending power since 1970s	http://feeds.reuters.com/~r/reuters/INbusinessNews/~3/Xsx0vFoiNeg/britain-economy-idINKBN19L144	2017-06-30 15:03:11
Market Now: Gammon Infra, GVK Power Infra surge over 10%	http://economictimes.indiatimes.com/markets/stocks/news/market-now-gammon-infra-gvk-power-infra-surge-over-10/articleshow/59384964.cms	2017-06-30 15:01:36
Global markets: Brightening economy sets euro up for strongest quarter since debt crisis	http://feeds.reuters.com/~r/reuters/INbusinessNews/~3/jAAVKhzW9jo/global-markets-idINKBN19L13U	2017-06-30 15:00:36
Relying on schemes like Swachh Bharat alone won't meet India's social goals	http://www.business-standard.com/article/economy-policy/relying-on-schemes-like-swachh-bharat-alone-won-t-meet-india-s-social-goals-117063000517_1.html	2017-06-30 14:59:00
Today's India is different: Jaitley after Beijing's 'remember 1962' jibe	http://www.business-standard.com/article/current-affairs/today-s-india-is-different-jaitley-after-beijing-s-remember-1962-jibe-117063000489_1.html	2017-06-30 14:53:00
New central bank harmony has markets changing their tune	http://economictimes.indiatimes.com/markets/stocks/news/new-central-bank-harmony-has-markets-changing-their-tune/articleshow/59384830.cms	2017-06-30 14:52:30
ITC, BASF, Avanti Feeds hit new high	http://www.business-standard.com/article/markets/itc-basf-avanti-feeds-hit-new-high-117063000508_1.html	2017-06-30 14:49:00
Global equity listings up by a third, but below previous peaks	http://economictimes.indiatimes.com/markets/stocks/news/global-equity-listings-up-by-a-third-but-below-previous-peaks/articleshow/59384746.cms	2017-06-30 14:48:26
Markets remain rangebound in afternoon trade; Nifty trades above 9,500	http://www.business-standard.com/article/markets/markets-remain-rangebound-in-afternoon-trade-nifty-trades-above-9-500-117063000387_1.html	2017-06-30 14:38:00
GST function: Naidu urges Cong. not to be a spoilsport	http://www.thehindu.com/business/Economy/passing-of-gst-function-union-minister-venkaiah-naidu-urges-congress-not-to-be-a-spoilsport/article19185544.ece?utm_source=RSS_Feed&utm_medium=RSS&utm_campaign=RSS_Syndication	2017-06-30 14:35:12
Investors slowly start to push climate change up their agenda	http://economictimes.indiatimes.com/markets/stocks/news/investors-slowly-start-to-push-climate-change-up-their-agenda/articleshow/59384533.cms	2017-06-30 14:34:37
European shares set for biggest monthly loss in a year	http://economictimes.indiatimes.com/markets/stocks/news/european-shares-set-for-biggest-monthly-loss-in-a-year/articleshow/59384416.cms	2017-06-30 14:25:39
Global gold prices steady as dollar falls, but hawkish central banks weigh	http://www.livemint.com/Money/ibzfxU0jS1lBcHohvU2YzO/Global-gold-prices-steady-as-dollar-falls-but-hawkish-centr.html	2017-06-30 14:12:09
It'd be good even if 3-4% of gas comes into the purview of GST: Abhishek Somany, Somany Ceramics	http://economictimes.indiatimes.com/markets/expert-view/itd-be-good-even-if-3-4-of-gas-comes-into-the-purview-of-gst-abhishek-somany-somany-ceramics/articleshow/59384461.cms	2017-06-30 14:07:51
Nomura downgrades Fortis Healthcare to neutral	http://economictimes.indiatimes.com/markets/stocks/news/nomura-downgrades-fortis-healthcare-to-neutral/articleshow/59384066.cms	2017-06-30 13:59:10
Demonetisation: Too little to show for far too much collateral damage	http://www.business-standard.com/article/economy-policy/demonetisation-too-little-to-show-for-far-too-much-collateral-damage-117063000445_1.html	2017-06-30 13:58:00
119 stocks rally over 100% in first half of 2017	http://www.business-standard.com/article/markets/119-stocks-rally-over-100-in-first-half-of-2017-117063000444_1.html	2017-06-30 13:50:00
GST launch: who’s in, who’s not	http://www.thehindu.com/business/Economy/gst-launch-whos-in-whos-not/article19179676.ece?utm_source=RSS_Feed&utm_medium=RSS&utm_campaign=RSS_Syndication	2017-06-30 13:39:54
Jhunjhunwala says he'll be all cash at some point soon	http://economictimes.indiatimes.com/markets/stocks/news/jhunjhunwala-says-hell-be-all-cash-at-some-point-soon/articleshow/59383752.cms	2017-06-30 13:34:39
Nomura upgrades Bank of Baroda to buy	http://economictimes.indiatimes.com/markets/stocks/news/nomura-upgrades-bank-of-baroda-to-buy/articleshow/59383697.cms	2017-06-30 13:29:17
CDSL soars 80 percent in debut on rosy outlook, little competition	http://feeds.reuters.com/~r/reuters/INbusinessNews/~3/Jflf3THb77I/cdsl-ipo-listing-idINKBN19L0DO	2017-06-30 13:23:25
China blue-chips have best month since November, lifted by MSCI entry	http://economictimes.indiatimes.com/markets/stocks/news/china-blue-chips-have-best-month-since-november-lifted-by-msci-entry/articleshow/59383567.cms	2017-06-30 13:17:21
Australian shares post biggest falls in seven months; NZ down	http://economictimes.indiatimes.com/markets/stocks/news/australian-shares-post-biggest-falls-in-seven-months-nz-down/articleshow/59383527.cms	2017-06-30 13:13:57
Sensex falls ahead of GST; set for first monthly loss this year	http://feeds.reuters.com/~r/reuters/INbusinessNews/~3/ms5RQXMjUlg/india-sensex-nifty-stock-markets-idINKBN19L0S5	2017-06-30 13:10:30
Spot demand lifts nickel and copper in futures trade	http://economictimes.indiatimes.com/markets/commodities/news/spot-demand-lifts-nickel-and-copper-in-futures-trade/articleshow/59383479.cms	2017-06-30 13:09:03
Dollar despairs on hawkish central banks, Asia stocks join global slump	http://feeds.reuters.com/~r/reuters/INbusinessNews/~3/oTpwyJrgkqg/global-markets-idINKBN19L04K	2017-06-30 13:08:32
Nikkei tumbles to 2-week lows as central banks signal cheap money era may end	http://economictimes.indiatimes.com/markets/stocks/news/nikkei-tumbles-to-2-week-lows-as-central-banks-signal-cheap-money-era-may-end/articleshow/59383423.cms	2017-06-30 13:03:57
Markets continue trading under pressure in afternoon trade; Realty drags	http://www.business-standard.com/article/markets/markets-continue-trading-under-pressure-in-afternoon-trade-realty-drags-117063000387_1.html	2017-06-30 13:00:00
Markets remain rangebound in afternoon trade; Realty drags	http://www.business-standard.com/article/markets/markets-remain-rangebound-in-afternoon-trade-realty-drags-117063000387_1.html	2017-06-30 13:00:00
Ignore doomsayers, sit back & enjoy the market: Jhunjhunwala	http://economictimes.indiatimes.com/markets/stocks/news/ignore-doomsayers-sit-back-enjoy-the-market-jhunjhunwala/articleshow/59383366.cms	2017-06-30 12:58:48
What is GST and how will it affect you? All your questions answered	http://www.thehindu.com/business/Economy/what-is-gst-and-how-will-it-affect-you-all-your-questions-answered/article19184910.ece?utm_source=RSS_Feed&utm_medium=RSS&utm_campaign=RSS_Syndication	2017-06-30 12:58:44
We are fully prepared for the GST roll-out: Madhavan Menon, Chairman & MD, Thomas Cook	http://economictimes.indiatimes.com/markets/expert-view/we-are-fully-prepared-for-the-gst-roll-out-madhavan-menon-chairman-md-thomas-cook/articleshow/59384111.cms	2017-06-30 12:56:58
GST rollout: guidelines for consumers	http://www.thehindu.com/business/Economy/gst-rollout-guidelines-for-consumers/article19184814.ece?utm_source=RSS_Feed&utm_medium=RSS&utm_campaign=RSS_Syndication	2017-06-30 12:56:33
Chinese yuan on track for best quarter since 2008; won touches 11-week low	http://economictimes.indiatimes.com/markets/forex/chinese-yuan-on-track-for-best-quarter-since-2008-won-touches-11-week-low/articleshow/59383324.cms	2017-06-30 12:54:33
GST transition to pose hurdles: ADB	http://www.thehindu.com/business/Economy/gst-transition-to-pose-hurdles-adb/article19180466.ece?utm_source=RSS_Feed&utm_medium=RSS&utm_campaign=RSS_Syndication	2017-06-30 12:54:32
Agri-commodity: Mentha, crude oil, jeera up, cardamom down	http://economictimes.indiatimes.com/markets/commodities/news/agri-commodity-mentha-crude-oil-jeera-up-cardamom-down/articleshow/59383317.cms	2017-06-30 12:53:56
Dollar despairs on hawkish central banks, Asia stocks join global slump	http://feeds.reuters.com/~r/reuters/INbusinessNews/~3/oTpwyJrgkqg/global-markets-idINKBN19L04K	2017-06-30 12:52:47
LNG price row between India, U.S. crimps Trump's export aims	http://feeds.reuters.com/~r/reuters/INbusinessNews/~3/vCVJBrhfkyw/india-usa-lng-idINKBN19L0PK	2017-06-30 12:50:44
Job chucker at 22, anti-hunger hero Ankit Kawatra is feted by Queen at 25	http://www.business-standard.com/article/current-affairs/job-chucker-at-22-anti-hunger-hero-ankit-kawatra-is-feted-by-queen-at-25-117063000371_1.html	2017-06-30 12:50:00
Dr Lal PathLabs hits 52-week low after block deals	http://www.business-standard.com/article/markets/dr-lal-pathlabs-hits-52-week-low-after-block-deals-117063000377_1.html	2017-06-30 12:49:00
Exclusive: Indian Railways safety overhaul at risk due to rail shortage - documents	http://feeds.reuters.com/~r/reuters/INbusinessNews/~3/mUyXtiVnsyM/india-railways-steel-idINKBN19L0PA	2017-06-30 12:44:54
Kesoram surges on buyback from Camden Industries	http://economictimes.indiatimes.com/markets/stocks/news/kesoram-surges-on-buyback-from-camden-industries/articleshow/59383188.cms	2017-06-30 12:44:26
Look, who is going to get hurt by GST? They rule the market, but pay little tax	http://economictimes.indiatimes.com/markets/stocks/news/look-who-is-going-to-get-hurt-by-gst-they-rule-the-market-but-pay-little-tax/articleshow/59381846.cms	2017-06-30 12:44:15
InterGlobe shares tank 6% as IndiGo warms up to Air India buy	http://www.livemint.com/Money/CRiv0PE0Y9WAJWBm2WuqpN/InterGlobe-shares-tank-6-as-IndiGo-warms-up-to-Air-India-bu.html	2017-06-30 12:42:23
Market Now: JP Associates, GMR Infra among most traded stocks in a cautious market	http://economictimes.indiatimes.com/markets/stocks/news/market-now-jp-associates-gmr-infra-among-most-traded-stocks-in-a-cautious-market/articleshow/59383044.cms	2017-06-30 12:34:33
Sensex trades flat, Nifty below 9,500; broader markets buck trend	http://www.business-standard.com/article/markets/sensex-trades-lower-nifty-below-9-500-bse-midcap-bucks-trend-117063000178_1.html	2017-06-30 12:34:00
Jhunjhunwala says can't assess GST gains, but sure of double-digit growth from FY20	http://economictimes.indiatimes.com/markets/stocks/news/jhunjhunwala-says-cant-assess-gst-gains-but-sure-of-double-digit-growth-from-fy20/articleshow/59382874.cms	2017-06-30 12:21:38
Top intraday trading ideas for afternoon trade for Friday, 30 June 2017	http://economictimes.indiatimes.com/markets/stocks/news/top-intraday-trading-ideas-for-afternoon-trade-for-friday-30-june-2017/articleshow/59382852.cms	2017-06-30 12:18:55
China M&A scrutiny to cast shadow on Asia deals volume	http://feeds.reuters.com/~r/reuters/INbusinessNews/~3/1ws-2ig_qRM/asia-m-a-idINKBN19L0ME	2017-06-30 12:18:34
IndiGO continues fall over Air India stake interest; sheds over 5%	http://economictimes.indiatimes.com/markets/stocks/news/indigo-continues-fall-over-air-india-stake-interest-sheds-over-5/articleshow/59382804.cms	2017-06-30 12:16:25
Race to buy $10 billion-valued GLP narrows down to two groups - sources	http://feeds.reuters.com/~r/reuters/INbusinessNews/~3/Y4SmaU9qckA/glp-m-a-idINKBN19L0M6	2017-06-30 12:15:54
Big hit for small savers ahead of GST, govt slashes saving rates	http://economictimes.indiatimes.com/markets/stocks/news/big-hit-for-small-savers-ahead-of-gst-govt-slashes-saving-rates/articleshow/59382698.cms	2017-06-30 12:09:59
Aditya Birla Nuvo, Grasim Industries hit record highs	http://www.business-standard.com/article/markets/aditya-birla-nuvo-grasim-industries-hit-record-highs-117063000328_1.html	2017-06-30 12:09:00
Auto and Tractor industries won't face any inflation: Pawan Goenka, MD, M&M	http://economictimes.indiatimes.com/markets/expert-view/auto-and-tractor-industries-wont-face-any-inflation-pawan-goenka-md-mm/articleshow/59383211.cms	2017-06-30 12:07:42
Kesoram Industries spurts after large bulk deal	http://www.business-standard.com/article/news-cm/kesoram-industries-spurts-after-large-bulk-deal-117063000347_1.html	2017-06-30 12:04:00
Gold rate today: Track Gold price in India and market outlook	http://economictimes.indiatimes.com/markets/commodities/news/gold-rate-today-track-gold-price-in-india-and-market-outlook/articleshow/59382504.cms	2017-06-30 11:54:17
Market Now: Realty construction to attract higher GST; realty stocks fall up to 3%	http://economictimes.indiatimes.com/markets/stocks/news/market-now-realty-construction-to-attract-higher-gst-realty-stocks-fall-up-to-3/articleshow/59382469.cms	2017-06-30 11:52:30
GST or not, don’t worry till Nifty cracks 8,900: Pankaj Pandey, ICICI Direct	http://economictimes.indiatimes.com/markets/expert-view/gst-or-not-dont-worry-till-nifty-cracks-8900-pankaj-pandey-icici-direct/articleshow/59382463.cms	2017-06-30 11:52:09
Gold, silver trade in the red ahead of GST rollout	http://economictimes.indiatimes.com/markets/commodities/news/gold-silver-trade-in-the-red-ahead-of-gst-rollout/articleshow/59382449.cms	2017-06-30 11:50:34
Religare auditors issue qualified opinion on dismal FY17 results	http://www.business-standard.com/article/companies/religare-auditors-issue-qualified-opinion-on-dismal-fy17-results-117063000286_1.html	2017-06-30 11:50:00
Tanishq will not increase making charges post GST: Bhaskar Bhat, MD, Titan	http://economictimes.indiatimes.com/markets/expert-view/tanishq-will-not-increase-making-charges-post-gst-bhaskar-bhat-md-titan/articleshow/59382649.cms	2017-06-30 11:48:16
3 stocks turn ex-dividend today; take note	http://economictimes.indiatimes.com/markets/stocks/news/3-stocks-turn-ex-dividend-today-take-note/articleshow/59382353.cms	2017-06-30 11:44:54
What is GST, and how will it affect you? All your questions answered	http://www.thehindu.com/business/Economy/what-is-gst-and-how-will-it-affect-you-all-your-questions-answered/article19184910.ece?utm_source=RSS_Feed&utm_medium=RSS&utm_campaign=RSS_Syndication	2017-06-30 11:44:52
GST launch today: 'Party's over' for millions coming under one nation tax	http://www.business-standard.com/article/economy-policy/gst-launch-today-party-s-over-for-millions-coming-under-one-nation-tax-117063000305_1.html	2017-06-30 11:44:00
What is GST, and how will it affect you? All your questions answered	http://www.thehindu.com/business/Economy/what-is-gst-and-how-will-it-affect-you-all-your-questions-answered/article19184910.ece?utm_source=RSS_Feed&utm_medium=RSS&utm_campaign=RSS_Syndication	2017-06-30 11:43:10
Market Now: Telecom stocks under pressure; Bharti Airtel slips 2%	http://economictimes.indiatimes.com/markets/stocks/news/market-now-telecom-stocks-under-pressure-bharti-airtel-slips-2/articleshow/59382183.cms	2017-06-30 11:31:13
Market Now: Realty stocks hit as GST rate hiked to 18%	http://economictimes.indiatimes.com/markets/stocks/news/market-now-realty-stocks-hit-as-gst-rate-hiked-to-18/articleshow/59382163.cms	2017-06-30 11:30:44
\Party's over\" for millions	as India launches biggest-ever tax reform"	http://economictimes.indiatimes.com/markets/stocks/news/partys-over-for-millions-as-india-launches-biggest-ever-tax-reform/articleshow/59381074.cms	2017-06-30 11:29:36
Shares of CDSL surge 80% on market debut	http://www.thehindu.com/business/markets/shares-of-cdsl-surge-80-on-market-debut/article19184824.ece?utm_source=RSS_Feed&utm_medium=RSS&utm_campaign=RSS_Syndication	2017-06-30 11:15:50
Small businesses always survived because they've a sense of enterprise: Vallabh Bhanshali, Enam Group	http://economictimes.indiatimes.com/markets/expert-view/small-businesses-always-survived-because-theyve-a-sense-of-enterprise-vallabh-bhanshali-enam-group/articleshow/59381950.cms	2017-06-30 11:12:41
GST rollout: guidelines for consumers	http://www.thehindu.com/business/Economy/gst-rollout-guidelines-for-consumers/article19184814.ece?utm_source=RSS_Feed&utm_medium=RSS&utm_campaign=RSS_Syndication	2017-06-30 11:10:19
Aditya Birla Nuvo gains 3% on investment by Premji Invest	http://economictimes.indiatimes.com/markets/stocks/news/aditya-birla-nuvo-gains-3-on-investment-by-premji-invest/articleshow/59381853.cms	2017-06-30 11:07:17
Look, who is going to get hurt by GST? They rule the market, but pay little tax	http://economictimes.indiatimes.com/markets/stocks/news/look-who-is-going-to-get-hurt-by-gst-they-rule-the-market-but-pay-little-tax/articleshow/59381846.cms	2017-06-30 11:06:57
GST rollout: guidelines for consumers	http://www.thehindu.com/business/Economy/gst-rollout-guidelines-for-consumers/article19184814.ece?utm_source=RSS_Feed&utm_medium=RSS&utm_campaign=RSS_Syndication	2017-06-30 11:06:28
GST launch: who‘s in, who’s not	http://www.thehindu.com/business/Economy/gst-launch-whos-in-whos-not/article19179676.ece?utm_source=RSS_Feed&utm_medium=RSS&utm_campaign=RSS_Syndication	2017-06-30 11:02:50
20 companies lost over Rs 2-lakh crore market-cap in first half of 2017	http://www.business-standard.com/article/markets/20-companies-lost-over-rs-2-lakh-crore-market-cap-in-first-half-of-2017-117063000279_1.html	2017-06-30 10:58:00
Rupee opens 9 paise down at 64.72 against dollar	http://economictimes.indiatimes.com/markets/forex/rupee-opens-9-paise-down-at-64-72-against-dollar/articleshow/59381599.cms	2017-06-30 10:45:51
Buy Bharti Airtel, target Rs 432: ICICI Securities	http://economictimes.indiatimes.com/markets/stocks/recos/buy-bharti-airtel-target-rs-432-icici-securities/articleshow/59369009.cms	2017-06-30 10:43:32
Analysis: \Bad\" foreign firms drive U.S. manufacturing jobs revival"	http://feeds.reuters.com/~r/reuters/INbusinessNews/~3/jsn39tO8mG8/usa-trade-investment-idINKBN19L0FI	2017-06-30 10:43:06
Analysis: \Bad\" foreign firms drive U.S. manufacturing jobs revival"	http://www.business-standard.com/article/reuters/analysis-bad-foreign-firms-drive-u-s-manufacturing-jobs-revival-117063000276_1.html	2017-06-30 10:43:06
Buy Venky's (India) target Rs 2,150: Kotak Securities Limited	http://economictimes.indiatimes.com/markets/stocks/recos/buy-venkys-india-target-rs-2150-kotak-securities-limited/articleshow/59366728.cms	2017-06-30 10:42:39
Buy Maruti Suzuki target Rs 8,824: Nomura	http://economictimes.indiatimes.com/markets/stocks/recos/buy-maruti-suzuki-target-rs-8824-nomura/articleshow/59380418.cms	2017-06-30 10:41:45
GST dictionary: Decoding terms used in the new indirect tax regime	http://www.business-standard.com/article/economy-policy/gst-dictionary-decoding-terms-used-in-the-new-indirect-tax-regime-117063000034_1.html	2017-06-30 10:40:00
Hold Axis Bank Ltd. target Rs 570: Sharekhan	http://economictimes.indiatimes.com/markets/stocks/recos/hold-axis-bank-ltd-target-rs-570-sharekhan/articleshow/59380526.cms	2017-06-30 10:39:17
Central Depository Services shares surge 80 percent on market debut	http://feeds.reuters.com/~r/reuters/INbusinessNews/~3/Jflf3THb77I/cdsl-ipo-listing-idINKBN19L0DO	2017-06-30 10:39:15
Buy Graphite India target Rs 296: Anand Rathi	http://economictimes.indiatimes.com/markets/stocks/recos/buy-graphite-india-target-rs-296-anand-rathi/articleshow/59380821.cms	2017-06-30 10:38:32
	http://economictimes.indiatimes.com/markets/stocks/recos/articleshow/59381519.cms	2017-06-30 10:37:08
	http://economictimes.indiatimes.com/markets/stocks/recos/articleshow/59381513.cms	2017-06-30 10:37:08
Buy Indo Count target Rs 228: IDBI Capital	http://economictimes.indiatimes.com/markets/stocks/recos/buy-indo-count-target-rs-228-idbi-capital/articleshow/59380742.cms	2017-06-30 10:37:08
Sensex trades lower, Nifty below 9,500; BSE Midcap bucks trend	http://www.business-standard.com/article/markets/sensex-trades-lower-nifty-below-9-500-bse-midcap-bucks-trend-117063000178_1.html	2017-06-30 10:30:00
Market in wait and watch, Sensex slips over 150 points ahead of GST	http://www.thehindu.com/business/markets/india-stock-markets-bse-sensex-nse-nifty-june-30-2017/article19184589.ece?utm_source=RSS_Feed&utm_medium=RSS&utm_campaign=RSS_Syndication	2017-06-30 10:29:47
Market Now: 20 stocks at 52-week lows ahead of GST	http://economictimes.indiatimes.com/markets/stocks/news/market-now-20-stocks-at-52-week-lows-ahead-of-gst/articleshow/59381386.cms	2017-06-30 10:26:22
Buying a car, gold or property? How GST will impact your expenses from 1 July	http://www.business-standard.com/article/economy-policy/buying-a-car-gold-or-property-how-gst-will-impact-your-expenses-from-1-july-117063000228_1.html	2017-06-30 10:25:00
Central Depository Services shares surge 80 perecnt on market debut	http://feeds.reuters.com/~r/reuters/INbusinessNews/~3/Jflf3THb77I/cdsl-ipo-listing-idINKBN19L0DO	2017-06-30 10:24:19
Gold steady as dollar falls, but hawkish central banks weigh	http://feeds.reuters.com/~r/reuters/INbusinessNews/~3/5vKaSEcjHoM/global-precious-idINKBN19L05S	2017-06-30 10:21:32
China factory growth unexpectedly quickens, but debt risks pressure economy	http://feeds.reuters.com/~r/reuters/INbusinessNews/~3/WcSoc5eLFWw/china-economy-pmi-official-idINKBN19L09D	2017-06-30 10:21:24
CDSL shares jump 80% on stock market debut	http://www.livemint.com/Money/E434cZVOYngkBomqFimcpL/CDSL-shares-jump-80-on-stock-market-debut.html	2017-06-30 10:20:54
Rupee slides 10 paise to fresh one-month low	http://www.thehindu.com/business/markets/rupee-dollar-forex-trade-on-june-30-2017/article19184572.ece?utm_source=RSS_Feed&utm_medium=RSS&utm_campaign=RSS_Syndication	2017-06-30 10:18:08
Anti-profiteering clause may prove to be a temporary measure: Sanjay Mookim, BofA Merrill Lynch	http://economictimes.indiatimes.com/markets/expert-view/anti-profiteering-clause-may-prove-to-be-a-temporary-measure-sanjay-mookim-bofa-merrill-lynch/articleshow/59381286.cms	2017-06-30 10:14:21
Centre to integrate GST with PAN to curb tax evasion: How it will work	http://www.business-standard.com/article/economy-policy/centre-to-integrate-gst-with-pan-to-curb-tax-evasion-how-it-will-work-117062901137_1.html	2017-06-30 10:13:00
How the GST launch impacts you: All your questions about the tax reform answered	http://www.business-standard.com/article/economy-policy/how-the-gst-launch-impacts-you-all-your-questions-about-the-tax-reform-answered-117062800413_1.html	2017-06-30 10:09:00
With bankruptcy rules, it won’t be easy now to game the system	http://economictimes.indiatimes.com/markets/stocks/news/with-bankruptcy-rules-it-wont-be-easy-now-to-game-the-system/articleshow/59381223.cms	2017-06-30 10:07:14
CDSL makes stellar debut; stock jumps 68% on NSE listing	http://www.business-standard.com/article/markets/cdsl-makes-stellar-debut-stock-jumps-68-on-nse-listing-117063000227_1.html	2017-06-30 10:04:00
CDSL makes stellar debut on NSE, jumps 68%; HNIs cheer	http://economictimes.indiatimes.com/markets/stocks/news/cdsl-makes-stellar-debut-on-nse-jumps-68-hnis-cheer/articleshow/59380946.cms	2017-06-30 10:01:28
Working in the IT sector? Don't expect more than 9% pay hike this year	http://www.business-standard.com/article/companies/working-in-the-it-sector-don-t-expect-more-than-9-pay-hike-this-year-117062901248_1.html	2017-06-30 10:00:00
Indiabulls Real Estate allots NCDs aggregating Rs 500 crore	http://www.business-standard.com/article/news-cm/indiabulls-real-estate-allots-ncds-aggregating-rs-500-crore-117063000232_1.html	2017-06-30 10:00:00
Mutual funds managers need to improve due diligence: SEBI	http://economictimes.indiatimes.com/markets/stocks/news/mutual-funds-managers-need-to-improve-due-diligence-sebi/articleshow/59381103.cms	2017-06-30 09:56:05
Macron, Trudeau shouldn't be so proud of appointing women to their Cabinets	http://www.business-standard.com/article/international/macron-trudeau-shouldn-t-be-so-proud-of-appointing-women-to-their-cabinets-117063000225_1.html	2017-06-30 09:54:00
\Party's over\" for millions	as India launches biggest-ever tax reform"	http://economictimes.indiatimes.com/markets/stocks/news/partys-over-for-millions-as-india-launches-biggest-ever-tax-reform/articleshow/59381074.cms	2017-06-30 09:52:53
Dollar sulky on hawkish central banks, Asia stocks join global slump	http://feeds.reuters.com/~r/reuters/INbusinessNews/~3/oTpwyJrgkqg/global-markets-idINKBN19L04K	2017-06-30 09:51:18
Dollar sulky on hawkish central banks, Asia stocks join global slump	http://www.business-standard.com/article/reuters/dollar-sulky-on-hawkish-central-banks-asia-stocks-join-global-slump-117063000216_1.html	2017-06-30 09:51:18
Indian stocks to scale new highs on government reforms	http://economictimes.indiatimes.com/markets/stocks/news/indian-stocks-to-scale-new-highs-on-government-reforms/articleshow/59381053.cms	2017-06-30 09:49:20
Markets Live: Sensex, Nifty fall steeply ahead of GST rollout	http://www.livemint.com/Money/Ewn0xX13Rh3DnrmSvMm1GL/Markets-Live-Sensex-Nifty-fall-steeply-ahead-of-GST-rollou.html	2017-06-30 09:46:53
InterGlobe Aviation falls 7% after IndiGo shows interest in Air India	http://www.business-standard.com/article/markets/interglobe-aviation-falls-7-after-indigo-shows-interest-in-air-india-117063000197_1.html	2017-06-30 09:41:00
GST implementation: who‘s in, who’s not	http://www.thehindu.com/business/Economy/gst-launch-whos-in-whos-not/article19179676.ece?utm_source=RSS_Feed&utm_medium=RSS&utm_campaign=RSS_Syndication	2017-06-30 09:38:46
JP Associates, lenders breathe easy after deal; should you buy	http://economictimes.indiatimes.com/markets/stocks/news/jp-associates-lenders-breathe-easy-after-deal-should-you-buy/articleshow/59380914.cms	2017-06-30 09:36:25
Eyeing International routes: IndiGo wants Air India's overseas business	http://www.business-standard.com/article/companies/eyeing-international-routes-indigo-wants-air-india-s-overseas-business-117062901091_1.html	2017-06-30 09:34:00
Rupee hits 5-week low against US dollar	http://www.livemint.com/Money/MU76VMpVCaRBPe9Y85G95H/Rupee-hits-5week-low-against-US-dollar.html	2017-06-30 09:28:53
On-ground check: Is India Inc ready for GST?	http://www.business-standard.com/article/economy-policy/on-ground-check-is-india-inc-ready-for-gst-117063000191_1.html	2017-06-30 09:28:00
Sensex tanks over 150 points, Nifty50 tests 9450; banking shares hit hard	http://economictimes.indiatimes.com/markets/stocks/news/sensex-tanks-over-150-points-nifty50-tests-9450-banking-shares-hit-hard/articleshow/59380815.cms	2017-06-30 09:27:48
Border crisis: Army chief Rawat in Sikkim as China rakes up 1962 war	http://www.business-standard.com/article/current-affairs/border-crisis-army-chief-rawat-in-sikkim-as-china-rakes-up-1962-war-117062901179_1.html	2017-06-30 09:23:00
Nifty opens July F&O series below 9,500; Sensex down 100 points	http://www.business-standard.com/article/markets/nifty-opens-july-f-o-series-below-9-500-sensex-down-100-points-117063000178_1.html	2017-06-30 09:20:00
Relax! PAN card won't be invalid if it's not linked with Aadhaar by July 1	http://www.business-standard.com/article/economy-policy/relax-pan-card-won-t-be-invalid-if-it-s-not-linking-with-aadhaar-by-july-1-117063000160_1.html	2017-06-30 09:08:00
Jaypee lenders may get to see writeback of Rs 3,000 cr provisioning	http://economictimes.indiatimes.com/markets/stocks/news/jaypee-lenders-may-get-to-see-writeback-of-rs-3000-cr-provisioning/articleshow/59380351.cms	2017-06-30 08:57:39
Svatantra plans to have 190 branches	http://economictimes.indiatimes.com/markets/stocks/news/svatantra-plans-to-have-190-branches/articleshow/59380350.cms	2017-06-30 08:57:36
BFSI, consumer sector may pick up due to macro factors: Shilpa Kumar, ICICI Securities	http://economictimes.indiatimes.com/markets/expert-view/bfsi-consumer-sector-may-pick-up-due-to-macro-factors-shilpa-kumar-icici-securities/articleshow/59380341.cms	2017-06-30 08:57:06
Crude oil prices firm, set for biggest weekly gain since mid-May	http://www.business-standard.com/article/reuters/crude-oil-prices-firm-set-for-biggest-weekly-gain-since-mid-may-117063000113_1.html	2017-06-30 08:55:38
Crude oil prices firm, set for biggest weekly gain since mid-May	http://feeds.reuters.com/~r/reuters/INbusinessNews/~3/AryvvqpQT5c/global-oil-idINKBN19L02W	2017-06-30 08:55:38
Opec, oil prices & disruptive innovation	http://economictimes.indiatimes.com/markets/commodities/news/opec-oil-prices-disruptive-innovation/articleshow/59380282.cms	2017-06-30 08:53:36
Sugar lobby seeks stabilisation fund	http://economictimes.indiatimes.com/markets/commodities/news/sugar-lobby-seeks-stabilisation-fund/articleshow/59380231.cms	2017-06-30 08:49:24
Companies in the top tax band are going to face disadvantages: Teresa C Barger, Cartica Capital	http://economictimes.indiatimes.com/markets/expert-view/companies-in-the-top-tax-band-are-going-to-face-disadvantages-teresa-c-barger-cartica-capital/articleshow/59380221.cms	2017-06-30 08:48:30
Digital payments company Zeta buys stake in ZingHR	http://economictimes.indiatimes.com/markets/stocks/news/digital-payments-company-zeta-buys-stake-in-zinghr/articleshow/59380175.cms	2017-06-30 08:44:40
Investors scramble to keep pace with new market outlook	http://economictimes.indiatimes.com/markets/stocks/news/investors-scramble-to-keep-pace-with-new-market-outlook/articleshow/59380155.cms	2017-06-30 08:43:41
Enough provisions for accounts under RBI watch: Axis Bank	http://economictimes.indiatimes.com/markets/stocks/news/enough-provisions-for-accounts-under-rbi-watch-axis-bank/articleshow/59380097.cms	2017-06-30 08:39:09
Rupee falls to month low on capital outflow fears	http://economictimes.indiatimes.com/markets/forex/rupee-falls-to-month-low-on-capital-outflow-fears/articleshow/59380086.cms	2017-06-30 08:38:26
Crisil gets foothold in rival CARE with 8.9% stake purchase	http://economictimes.indiatimes.com/markets/stocks/news/crisil-gets-foothold-in-rival-care-with-8-9-stake-purchase/articleshow/59380048.cms	2017-06-30 08:36:08
We have several greenfield projects in the pipeline: Kumar Mangalam Birla	http://economictimes.indiatimes.com/markets/expert-view/we-have-several-greenfield-projects-in-the-pipeline-kumar-mangalam-birla/articleshow/59380046.cms	2017-06-30 08:36:01
Rich valuations get richer as Yellen's words fall on deaf ears	http://economictimes.indiatimes.com/markets/stocks/news/rich-valuations-get-richer-as-yellens-words-fall-on-deaf-ears/articleshow/59380021.cms	2017-06-30 08:34:18
'BUY' or 'SELL' ideas from experts for Friday, 30 June 2017	http://economictimes.indiatimes.com/markets/stocks/news/buy-or-sell-ideas-from-experts-for-friday-30-june-2017/articleshow/59380017.cms	2017-06-30 08:34:08
Travel bans and changes to human rights laws won't stop terrorist attacks	http://www.business-standard.com/article/international/travel-bans-and-changes-to-human-rights-laws-won-t-stop-terrorist-attacks-117063000161_1.html	2017-06-30 08:34:00
Operational creditors first in line to use bankruptcy code	http://economictimes.indiatimes.com/markets/stocks/news/operational-creditors-first-in-line-to-use-bankruptcy-code/articleshow/59379992.cms	2017-06-30 08:32:55
China factory growth fastest in three months as new orders, output rise	http://feeds.reuters.com/~r/reuters/INbusinessNews/~3/WcSoc5eLFWw/china-economy-pmi-official-idINKBN19L09D	2017-06-30 08:32:46
China factory growth fastest in three months as new orders, output rise	http://www.business-standard.com/article/reuters/china-factory-growth-fastest-in-three-months-as-new-orders-output-rise-117063000154_1.html	2017-06-30 08:32:46
Nifty snaps 6-series winning streak, most rollovers on short side	http://economictimes.indiatimes.com/markets/stocks/news/nifty-snaps-6-series-winning-streak-most-rollovers-on-short-side/articleshow/59379987.cms	2017-06-30 08:32:41
GST launch at midnight: Govt all set for roll out amid Opposition boycott	http://www.business-standard.com/article/economy-policy/gst-launch-at-midnight-govt-all-set-for-roll-out-amid-opposition-boycott-117062901298_1.html	2017-06-30 08:29:00
Dollar sulks as global central banks turn hawkish, stocks drop	http://feeds.reuters.com/~r/reuters/INbusinessNews/~3/oTpwyJrgkqg/global-markets-idINKBN19L04K	2017-06-30 08:23:35
Fast forward; GST set to transform face of Indian logistics industry	http://economictimes.indiatimes.com/markets/stocks/news/fast-forward-gst-set-to-transform-face-of-indian-logistics-industry/articleshow/59379839.cms	2017-06-30 08:19:00
Three ways the 'NotPetya' cyberattack is more complex than WannaCry	http://www.business-standard.com/article/international/three-ways-the-notpetya-cyberattack-is-more-complex-than-wannacry-117063000151_1.html	2017-06-30 08:15:00
need2know: 9 facts you must know before starting day on D-Street	http://economictimes.indiatimes.com/markets/expert-view/need2know-9-facts-you-must-know-before-starting-day-on-d-street/articleshow/59379751.cms	2017-06-30 08:10:19
Opening bell: Asian markets open lower; UltraTech, Indigo in news	http://www.livemint.com/Money/6di9TE0mrqD98CBfjBpjNN/Opening-bell-Asian-markets-open-lower-UltraTech-Indigo-in.html	2017-06-30 08:07:00
Crude oil prices firm, set for biggest weekly gain since mid-May	http://economictimes.indiatimes.com/markets/commodities/news/crude-oil-prices-firm-set-for-biggest-weekly-gain-since-mid-may/articleshow/59379659.cms	2017-06-30 07:59:45
Buy GAIL, Shipping Corporation and Marico, says Prabhudas Lilladher	http://www.business-standard.com/article/markets/buy-gail-shipping-corporation-and-marico-says-prabhudas-lilladher-117063000148_1.html	2017-06-30 07:59:00
Dollar index trudges near 9-month low as central bank views shift	http://economictimes.indiatimes.com/markets/forex/dollar-index-trudges-near-9-month-low-as-central-bank-views-shift/articleshow/59379642.cms	2017-06-30 07:57:55
Top stocks in focus on Friday, 30 June 2017	http://economictimes.indiatimes.com/markets/stocks/news/top-stocks-in-focus-on-friday-30-june-2017/articleshow/59379639.cms	2017-06-30 07:57:33
Gold steady on easing dollar, stocks amid hawkish central banks	http://economictimes.indiatimes.com/markets/commodities/news/gold-steady-on-easing-dollar-stocks-amid-hawkish-central-banks/articleshow/59379618.cms	2017-06-30 07:55:27
What changed your market while you were sleeping	http://economictimes.indiatimes.com/markets/stocks/news/what-changed-your-market-while-you-were-sleeping/articleshow/59379603.cms	2017-06-30 07:53:55
Dollar sulks as global central banks turn hawkish, stocks drop	http://economictimes.indiatimes.com/markets/stocks/news/dollar-sulks-as-global-central-banks-turn-hawkish-stocks-drop/articleshow/59379562.cms	2017-06-30 07:47:30
Nifty outlook and three trading ideas from Chandan Taparia	http://www.business-standard.com/article/markets/nifty-outlook-and-three-trading-ideas-from-chandan-taparia-117063000143_1.html	2017-06-30 07:40:00
Market outlook: Nifty50 not out of the woods; expect tepid start	http://economictimes.indiatimes.com/markets/stocks/news/market-outlook-nifty50-not-out-of-the-woods-expect-tepid-start/articleshow/59379512.cms	2017-06-30 07:39:30
Roads sector: below the surface, problems remain	http://www.livemint.com/Money/A6jNwvfZ8PzdMAMDxcrO3L/Roads-sector-below-the-surface-problems-remain.html	2017-06-30 07:31:01
Thus far, it’s regrets only as far as these InvITs go	http://www.livemint.com/Money/GpbaiZm5Uc8igVnYL2rinM/Thus-far-its-regrets-only-as-far-as-these-InvITs-go.html	2017-06-30 07:30:46
Crisil’s foothold in CARE sparks fears of a forced entry	http://www.livemint.com/Money/SffWzE4fXVSmq5HANpIAyH/Crisils-foothold-in-CARE-sparks-fears-of-a-forced-entry.html	2017-06-30 07:30:26
Gold steady on easing dollar, stocks amid hawkish central banks	http://www.business-standard.com/article/reuters/gold-steady-on-easing-dollar-stocks-amid-hawkish-central-banks-117063000118_1.html	2017-06-30 06:55:19
Gold steady on easing dollar, stocks amid hawkish central banks	http://feeds.reuters.com/~r/reuters/INbusinessNews/~3/5vKaSEcjHoM/global-precious-idINKBN19L05S	2017-06-30 06:55:19
Dollar sulks as global central banks turn hawkish, stocks drop	http://feeds.reuters.com/~r/reuters/INbusinessNews/~3/oTpwyJrgkqg/global-markets-idINKBN19L04K	2017-06-30 06:53:18
Crude oil prices firm, set for biggest weekly gain since mid-May	http://www.business-standard.com/article/reuters/crude-oil-prices-firm-set-for-biggest-weekly-gain-since-mid-may-117063000113_1.html	2017-06-30 06:22:43
Crude oil prices firm, set for biggest weekly gain since mid-May	http://feeds.reuters.com/~r/reuters/INbusinessNews/~3/AryvvqpQT5c/global-oil-idINKBN19L02W	2017-06-30 06:22:43
Mis-selling is an offence, accepts RBI	http://www.livemint.com/Money/UyRRcJtpMtpecVP3LhzMsN/Misselling-is-an-offence-accepts-RBI.html	2017-06-30 06:20:43
Bots are welcome in the insurance sector	http://www.livemint.com/Money/Eq9lzhB8qaQGfTK8mgOVsL/Bots-are-welcome-in-the-insurance-sector.html	2017-06-30 06:20:43
Today's picks: 30 June 2017	http://www.business-standard.com/article/markets/today-s-picks-30-june-2017-117063000030_1.html	2017-06-30 06:00:00
Asia share sales on growth path, Hong Kong to reclaim top spot in IPO rankings	http://feeds.reuters.com/~r/reuters/INbusinessNews/~3/w1SR0Iia4v8/asiapac-shareissue-idINKBN19L00L	2017-06-30 05:45:17
Asia share sales on growth path, Hong Kong to reclaim top spot in IPO rankings	http://www.business-standard.com/article/reuters/asia-share-sales-on-growth-path-hong-kong-to-reclaim-top-spot-in-ipo-rankings-117063000109_1.html	2017-06-30 05:37:15
Europe M&A surges but U.S. slows sharply amid uncertainty	http://feeds.reuters.com/~r/reuters/INbusinessNews/~3/hDH1Iw0hf-Q/global-m-a-idINKBN19K373	2017-06-30 04:54:11
Global equity listings up by a third, but below previous peaks	http://www.business-standard.com/article/reuters/global-equity-listings-up-by-a-third-but-below-previous-peaks-117063000104_1.html	2017-06-30 04:45:11
Global equity listings up by a third, but below previous peaks	http://feeds.reuters.com/~r/reuters/INbusinessNews/~3/OIJYGfVqv94/global-equity-deals-idINKBN19K371	2017-06-30 04:45:11
Fast forward; GST set to transform face of Indian logistics industry	http://feeds.reuters.com/~r/reuters/INbusinessNews/~3/wA5-WhQnyjo/india-tax-logistics-idINKBN19K35X	2017-06-30 04:35:20
Apple's iPhone turns 10: Change is the only constant	http://www.business-standard.com/article/technology/apple-s-iphone-turns-10-change-is-the-only-constant-117063000089_1.html	2017-06-30 03:45:00
India's loss is Brazil's gain: Cattle trade ban hits buffalo meat exports	http://www.business-standard.com/article/economy-policy/india-s-loss-is-brazil-s-gain-cattle-trade-ban-hits-buffalo-meat-exports-117062900927_1.html	2017-06-30 03:19:00
Efforts to revive bank yielding results: IOB chief	http://www.business-standard.com/article/finance/efforts-to-revive-bank-yielding-results-iob-chief-117062900862_1.html	2017-06-30 03:09:00
This is not jobless growth, says Arvind Panagariya	http://www.business-standard.com/article/economy-policy/this-is-not-jobless-growth-says-arvind-panagariya-117063000066_1.html	2017-06-30 02:55:00
Govt to strengthen NCLT for speedy resolution of stressed assets	http://www.business-standard.com/article/economy-policy/govt-to-hire-16-new-members-to-nclt-for-speedy-resolution-of-stressed-asset-117062900368_1.html	2017-06-30 02:52:00
New SBI chief: Banks Board Bureau starts finding Bhattacharya's successor	http://www.business-standard.com/article/finance/banks-board-bureau-conducts-interviews-for-sbi-chairman-s-post-117062900780_1.html	2017-06-30 02:41:00
India part of Amazon's annual day of deals	http://www.business-standard.com/article/companies/india-part-of-amazon-s-annual-day-of-deals-117063000061_1.html	2017-06-30 02:32:00
GST roll-out: Traders greet tax with nationwide protests, strike on Friday	http://www.business-standard.com/article/economy-policy/gst-rollout-traders-greet-tax-with-nationwide-protests-strike-on-friday-117062901071_1.html	2017-06-30 02:11:00
Congress to boycott GST session, as will JD (U) and most other Oppn parties	http://www.business-standard.com/article/economy-policy/cong-to-boycott-gst-session-as-will-jd-u-and-most-other-oppn-parties-117062901319_1.html	2017-06-30 02:05:00
Isro's GSAT-17 launches successfully from French Guiana	http://www.business-standard.com/article/current-affairs/isro-s-gsat-17-launches-successfully-from-french-guiana-117062900153_1.html	2017-06-30 01:58:00
9% pay raise new high in IT sector	http://www.business-standard.com/article/companies/low-pay-hikes-in-it-sector-117062901248_1.html	2017-06-30 01:48:00
Indian wealth in Swiss banks hits a record low of Rs 4,500 crore in 2016	http://www.business-standard.com/article/economy-policy/indian-wealth-in-swiss-banks-hits-a-record-low-of-rs-4-500-crore-in-2016-117062901130_1.html	2017-06-30 01:45:00
Govt spending up 55% in April-May	http://www.business-standard.com/article/economy-policy/early-budget-results-in-front-loading-expenditure-117062901092_1.html	2017-06-30 01:43:00
IndiGo wants Air India's overseas business	http://www.business-standard.com/article/companies/indigo-wants-air-india-s-overseas-business-117062901091_1.html	2017-06-30 01:34:00
U.S. Fed needs solid data to keep diverging from central bank peers - Bullard	http://feeds.reuters.com/~r/reuters/INbusinessNews/~3/ntOBJs9Sfvg/usa-fed-bullard-idINKBN19K2JQ	2017-06-30 01:21:41
On GST eve, govt tells India Inc not to hike prices	http://www.business-standard.com/article/economy-policy/on-gst-eve-govt-tells-india-inc-not-to-hike-prices-117062901214_1.html	2017-06-30 01:18:00
GST dictionary: Demystifying terms used in the new indirect tax regime	http://www.business-standard.com/article/economy-policy/gst-dictionary-demystifying-terms-used-in-the-new-indirect-tax-regime-117063000034_1.html	2017-06-30 01:14:00
GM's Halol unit workers to be transferred to Maharashtra plant by July-end	http://www.business-standard.com/article/companies/gm-s-halol-unit-workers-to-be-transferred-to-maharashtra-plant-by-july-end-117062900818_1.html	2017-06-30 01:08:00
JSW Steel proposes Rs 2,100-cr iron ore, coal slurry pipeline in Karnataka	http://www.business-standard.com/article/companies/jsw-steel-proposes-slurry-pipeline-to-transport-iron-ore-coal-in-karnataka-117062900514_1.html	2017-06-30 01:03:00
Market roundup | As an inflation hedge, copper’s better than gold	http://www.livemint.com/Money/2P2cku7rHJbJMZwvcYThOP/Market-roundup--As-an-inflation-hedge-coppers-better-than.html	2017-06-30 00:46:04
GRAPHIC: Banks are one of the biggest MF distributors in India	http://www.business-standard.com/article/markets/graphic-banks-are-one-of-the-biggest-mf-distributors-in-india-117063000017_1.html	2017-06-30 00:35:00
The action is in India, so now our focus is completely here: Kumar Mangalam Birla	http://www.thehindu.com/business/Industry/payments-bank-will-start-in-phases-sometime-in-july/article19180614.ece?utm_source=RSS_Feed&utm_medium=RSS&utm_campaign=RSS_Syndication	2017-06-30 00:34:03
Mired in ownership battle, McDonald's shuts 80% outlets in Delhi-NCR	http://www.business-standard.com/article/companies/mired-in-ownership-battle-mcdonald-s-shuts-80-outlets-in-delhi-ncr-117062900415_1.html	2017-06-30 00:34:00
UltraTech to invest ₹500-₹700 cr. in next two years and consolidate	http://www.thehindu.com/business/Industry, /ultratech-to-invest-500-700-cr-in-next-two-years-and-consolidate/article19181456.ece?utm_source=RSS_Feed&utm_medium=RSS&utm_campaign=RSS_Syndication	2017-06-30 00:33:50
There’s a lot of expectation on future growth in India, says Nicholas Cator	http://www.livemint.com/Money/eXzsHyYW06VMTcChXL7gsM/Theres-a-lot-of-expectation-on-future-growth-in-India-says.html	2017-06-30 00:29:41
UltraTech to invest ₹500-₹700 cr. in next two years and consolidate	http://www.thehindu.com/business/Industry/ultratech-to-invest-500-700-cr-in-next-two-years-and-consolidate/article19181456.ece?utm_source=RSS_Feed&utm_medium=RSS&utm_campaign=RSS_Syndication	2017-06-30 00:29:34
Fed's Bullard: Five years minimum to normalise balance sheet size	http://www.business-standard.com/article/reuters/fed-s-bullard-five-years-minimum-to-normalise-balance-sheet-size-117062901440_1.html	2017-06-29 23:26:20
Sebi chief Ajay Tyagi cautions MFs on bad loan spillover	http://www.business-standard.com/article/markets/sebi-chief-cautions-mfs-on-npa-spillover-117062901020_1.html	2017-06-29 23:07:00
Global cyber attack likely cover for malware installation in Ukraine: police official	http://feeds.reuters.com/~r/reuters/INbusinessNews/~3/xjIyk8J8uiE/cyber-attack-ukraine-idINKBN19K1VS	2017-06-29 22:54:43
Srikalahasti Pipes to invest ₹80 crore in expansion	http://www.thehindu.com/business/Industry/srikalahasti-pipes-to-invest-80-crore-in-expansion/article19180739.ece?utm_source=RSS_Feed&utm_medium=RSS&utm_campaign=RSS_Syndication	2017-06-29 22:23:28
India worst hit in APAC by Petya: Symantec	http://www.thehindu.com/business/Economy/india-worst-hit-in-apac-by-petya-symantec/article19180397.ece?utm_source=RSS_Feed&utm_medium=RSS&utm_campaign=RSS_Syndication	2017-06-29 22:16:45
‘Reforms, CEZs to aid growth’	http://www.thehindu.com/business/Economy/reforms-cezs-to-aid-growth/article19180566.ece?utm_source=RSS_Feed&utm_medium=RSS&utm_campaign=RSS_Syndication	2017-06-29 22:15:52
B.K. Birla Group may invest more in Bengal	http://www.thehindu.com/business/Industry/bk-birla-group-may-invest-more-in-bengal/article19180677.ece?utm_source=RSS_Feed&utm_medium=RSS&utm_campaign=RSS_Syndication	2017-06-29 22:14:18
GST transition to pose hurdles: ADB	http://www.thehindu.com/business/Economy/gst-transition-to-pose-hurdles-adb/article19180466.ece?utm_source=RSS_Feed&utm_medium=RSS&utm_campaign=RSS_Syndication	2017-06-29 22:13:51
'The action is in India, so now our focus is completely here'	http://www.thehindu.com/business/Industry/payments-bank-will-start-in-phases-sometime-in-july/article19180614.ece?utm_source=RSS_Feed&utm_medium=RSS&utm_campaign=RSS_Syndication	2017-06-29 22:00:21
Thomas Cook buys Kuoni firms for ₹125 cr.	http://www.thehindu.com/business/Industry/thomas-cook-buys-kuoni-firms-for-125-cr/article19180505.ece?utm_source=RSS_Feed&utm_medium=RSS&utm_campaign=RSS_Syndication	2017-06-29 21:36:20
Ministry keen on keeping Air India brand name	http://www.thehindu.com/business/Industry/ministry-keen-on-keeping-air-india-brand-name/article19180430.ece?utm_source=RSS_Feed&utm_medium=RSS&utm_campaign=RSS_Syndication	2017-06-29 21:24:33
Jindal eyes stressed steel firms’ assets	http://www.thehindu.com/business/Industry/jindal-eyes-stressed-steel-firms-assets/article19180372.ece?utm_source=RSS_Feed&utm_medium=RSS&utm_campaign=RSS_Syndication	2017-06-29 21:11:38
India's GST transition could face challenges: Asian Development Bank president	http://www.thehindu.com/business/Economy/indias-gst-transition-could-face-challenges-asian-development-bank-president/article19180387.ece?utm_source=RSS_Feed&utm_medium=RSS&utm_campaign=RSS_Syndication	2017-06-29 21:07:22
IndiGo eyes Air India stake in possible privatisation	http://economictimes.indiatimes.com/markets/stocks/news/indigo-eyes-air-india-stake-in-possible-privatisation/articleshow/59373753.cms	2017-06-29 21:04:00
'Party's over' for millions, as India launches biggest-ever tax reform	http://feeds.reuters.com/~r/reuters/INbusinessNews/~3/yjZT-b-ss9A/india-tax-compliance-idINKBN19K28D	2017-06-29 21:03:25
AU Small Finance Bank removed from RBI’s caution list amid IPO	http://www.livemint.com/Money/8IEO4eJl21NA8QAiGMsqdL/RBI-removes-AU-SFB-from-caution-list-on-foreign-shareholding.html	2017-06-29 21:02:01
BSE Sensex will scale 33000 by end-2017 on Modi govt’s reforms policy: poll	http://www.livemint.com/Money/KFLu98M2UWrUoEDpmtStPM/BSE-Sensex-will-scale-33000-by-end2017-on-Modi-govts-refor.html	2017-06-29 20:29:27
Premji Invest picks up 2.2% stake in Aditya Birla Financial Services	http://economictimes.indiatimes.com/markets/stocks/news/premji-invest-picks-up-2-2-stake-in-aditya-birla-financial-services/articleshow/59373150.cms	2017-06-29 20:12:42
Indians’ money in Swiss banks hit record low at Rs. 4,500 crore	http://www.thehindu.com/business/indians-money-in-swiss-banks-hit-record-low-at-rs-4500-crore/article19180226.ece?utm_source=RSS_Feed&utm_medium=RSS&utm_campaign=RSS_Syndication	2017-06-29 20:11:16
Citigroup sells Petronet LNG shares worth Rs 163 crore	http://economictimes.indiatimes.com/markets/stocks/news/citigroup-sells-petronet-lng-shares-worth-rs-163-crore/articleshow/59372861.cms	2017-06-29 19:49:48
This fund is bearish on iron even as it enters bull market	http://economictimes.indiatimes.com/markets/commodities/views/this-fund-is-bearish-on-iron-even-as-it-enters-bull-market/articleshow/59372815.cms	2017-06-29 19:45:02
US Stocks: S&P, Dow flat as tech losses offset gains in banks	http://economictimes.indiatimes.com/markets/stocks/news/us-stocks-sp-dow-flat-as-tech-losses-offset-gains-in-banks/articleshow/59372813.cms	2017-06-29 19:44:54
RCF's OFS receives good response from institutional\ investors; subscribed over 2 times	http://economictimes.indiatimes.com/markets/stocks/news/rcfs-ofs-receives-good-response-from-institutionalinvestors-subscribed-over-2-times/articleshow/59372728.cms	2017-06-29 19:38:35
Bitcoin's become so volatile that it looks like a steroidal ETF	http://economictimes.indiatimes.com/markets/stocks/news/bitcoins-become-so-volatile-that-it-looks-like-a-steroidal-etf/articleshow/59372603.cms	2017-06-29 19:31:14
GST implementation: who's in, who's not	http://www.thehindu.com/business/Economy/gst-launch-whos-in-whos-not/article19179676.ece?utm_source=RSS_Feed&utm_medium=RSS&utm_campaign=RSS_Syndication	2017-06-29 19:07:59
Bitcoin’s become so volatile that it looks like a steroidal ETF	http://www.livemint.com/Money/UIVv9RmrQ9yUxzBOpVhh1O/Bitcoins-become-so-volatile-that-it-looks-like-a-steroidal.html	2017-06-29 18:50:42
Congress to skip special midnight meeting on GST	http://www.thehindu.com/business/Economy/congress-not-to-attend-special-midnight-meeting-on-gst/article19173651.ece?utm_source=RSS_Feed&utm_medium=RSS&utm_campaign=RSS_Syndication	2017-06-29 18:35:04
Sebi chief Ajay Tyagi stresses on consolidation of MF schemes	http://economictimes.indiatimes.com/markets/stocks/news/sebi-chief-ajay-tyagi-stresses-on-consolidation-of-mf-schemes/articleshow/59371443.cms	2017-06-29 18:13:43
ETMarkets Evening Podcast: Will market keep its winning momentum?	http://economictimes.indiatimes.com/markets/stocks/news/etmarkets-evening-podcast-will-market-keep-its-winning-momentum/articleshow/59371377.cms	2017-06-29 18:09:26
Mired in ownership battle, McDonald's shuts 80% outlets in Delhi-NCR	http://www.business-standard.com/article/companies/mired-in-ownership-battle-mcdonald-s-shuts-80-outlets-in-delhi-ncr-117062900415_1.html	2017-06-29 18:02:00
Global Markets: End of easy money? Surging euro, bond yields say yes	http://feeds.reuters.com/~r/reuters/INbusinessNews/~3/ys3eSXS_KXM/global-markets-idINKBN19K0YK	2017-06-29 18:00:21
Rs 10,000-cr bad debt: SBI moves NCLT against Electrosteel	http://www.business-standard.com/article/companies/rs-10-000-cr-bad-debt-sbi-moves-nclt-against-electrosteel-117062900587_1.html	2017-06-29 17:59:00
RBI finalises peer-to-peer lending norms	http://www.thehindu.com/business/rbi-finalises-peer-to-peer-lending-norms/article19179765.ece?utm_source=RSS_Feed&utm_medium=RSS&utm_campaign=RSS_Syndication	2017-06-29 17:53:25
India could raise import taxes on crude, refined vegetable oils - government source	http://feeds.reuters.com/~r/reuters/INbusinessNews/~3/Deczh1gP5HA/india-vegoils-imports-idINKBN19K1MB	2017-06-29 17:51:48
GST implementation: who's in, who's not	http://www.thehindu.com/business/Economy/gst-launch-whos-in-whos-not/article19179676.ece?utm_source=RSS_Feed&utm_medium=RSS&utm_campaign=RSS_Syndication	2017-06-29 17:49:25
Japanese central banker praises Hitler's economic policies	http://feeds.reuters.com/~r/reuters/INbusinessNews/~3/GkFGTRTbU9I/japan-hitler-idINKBN19K1J9	2017-06-29 17:29:01
IndiGo eyes Air India stake in possible privatisation	http://feeds.reuters.com/~r/reuters/INbusinessNews/~3/r4yV12RbX-A/air-india-indigo-idINKBN19K0WW	2017-06-29 17:27:24
GST launch: Who's in, who's not	http://www.thehindu.com/business/Economy/gst-launch-whos-in-whos-not/article19179676.ece?utm_source=RSS_Feed&utm_medium=RSS&utm_campaign=RSS_Syndication	2017-06-29 17:17:19
I love fairy tale endings but don’t know if Tatas are in race for Air India: Tony Fernandes, AirAsia	http://economictimes.indiatimes.com/markets/expert-view/i-love-fairy-tale-endings-but-dont-know-if-tatas-are-in-race-for-air-india-tony-fernandes-airasia/articleshow/59370442.cms	2017-06-29 17:12:46
AU Small Finance Bank IPO subscribed 1.04 times on Day 2	http://www.livemint.com/Money/67eyG2PrCESV4sUCLBdlkI/AU-Small-Finance-Bank-IPO-subscribed-104-times-on-Day-2.html	2017-06-29 17:11:22
Tech view: Nifty50 forms Inverted Hammer, reflects bearish sentiment	http://economictimes.indiatimes.com/markets/stocks/news/tech-view-nifty50-forms-inverted-hammer-reflects-bearish-sentiment/articleshow/59370325.cms	2017-06-29 17:07:34
ICICI Bank-led consortium concludes largest asset resolution; JP assets sold	http://economictimes.indiatimes.com/markets/stocks/news/icici-bank-led-consortium-concludes-largest-asset-resolution-jp-assets-sold/articleshow/59369912.cms	2017-06-29 16:53:59
Bankers pull off largest stressed asset resolution with UltraTech-JP Cement deal	http://www.thehindu.com/business/Industry/bankers-pull-off-largest-stressed-asset-resolution-with-ultratech-jp-cement-deal/article19179411.ece?utm_source=RSS_Feed&utm_medium=RSS&utm_campaign=RSS_Syndication	2017-06-29 16:49:17
F&O: Market in grip of option writers; weakness may persist	http://economictimes.indiatimes.com/markets/stocks/news/fo-market-in-grip-of-option-writers-weakness-may-persist/articleshow/59369801.cms	2017-06-29 16:46:20
India gold premiums jump to 7-1/2-month high ahead of tax hike	http://feeds.reuters.com/~r/reuters/INbusinessNews/~3/lglugjcI3Aw/asia-gold-demand-idINKBN19K1BP	2017-06-29 16:34:33
IndiGo airlines shows interest in buying stakes in Air India	http://www.thehindu.com/business/Industry/indigo-airlines-shows-interest-in-buying-stake-in-air-india/article19174390.ece?utm_source=RSS_Feed&utm_medium=RSS&utm_campaign=RSS_Syndication	2017-06-29 16:27:56
Stable macro, GST reforms driving capital flows into India: Gaurav Kapur, IndusInd Bank	http://economictimes.indiatimes.com/markets/expert-view/stable-macro-gst-reforms-driving-capital-flows-into-india-gaurav-kapur-indusind-bank/articleshow/59369473.cms	2017-06-29 16:24:08
Sensex ends flat, Nifty50 settles June F&O series at 9,504	http://economictimes.indiatimes.com/markets/stocks/news/sensex-ends-flat-nifty50-settles-june-fo-series-at-9504/articleshow/59369465.cms	2017-06-29 16:23:23
Preview - China factory activity seen cooling in June, crackdown on debt risks drag	http://feeds.reuters.com/~r/reuters/INbusinessNews/~3/KuZKQSrMK14/china-economy-pmi-idINKBN19K1AL	2017-06-29 16:20:10
Gold prices get extra lustre, climb for third straight day	http://www.livemint.com/Money/C9ZwiM4IwYaTc1tKS4apTK/Gold-prices-get-extra-lustre-climb-for-third-straight-day.html	2017-06-29 16:13:21
Apollo LogiSolutions raises Rs485 crore from Piramal Finance	http://www.livemint.com/Money/mdkqi20Vd68epYK992Gc6K/Apollo-LogiSolutions-raises-Rs485-crore-from-Piramal-Finance.html	2017-06-29 16:07:21
Modi set to launch India's biggest tax reform amid protests	http://feeds.reuters.com/~r/reuters/INbusinessNews/~3/bvcwVcMTEGs/india-tax-gst-modi-idINKBN19K13N	2017-06-29 16:07:06
McDonald’s shuts 43 outlets in Delhi as eating licenses expire	http://www.thehindu.com/business/Industry/mcdonalds-shuts-43-outlets-in-delhi-as-eating-licenses-expire/article19175914.ece?utm_source=RSS_Feed&utm_medium=RSS&utm_campaign=RSS_Syndication	2017-06-29 16:05:49
SBI moves NCLT, files insolvency against Electrosteel	http://www.thehindu.com/business/Industry/sbi-moves-nclt-files-insolvency-against-electrosteel/article19175622.ece?utm_source=RSS_Feed&utm_medium=RSS&utm_campaign=RSS_Syndication	2017-06-29 16:04:11
Bullish bets trimmed in most emerging Asian currencies: Reuters poll	http://feeds.reuters.com/~r/reuters/INbusinessNews/~3/4t0mpk_A7bA/asia-forex-emerging-idINKBN19K18H	2017-06-29 16:01:27
IndiGo airlines shows interest in buying stakes in Air India	http://www.thehindu.com/business/Industry/indigo-airlines-shows-interest-in-buying-stake-in-air-india/article19174390.ece?utm_source=RSS_Feed&utm_medium=RSS&utm_campaign=RSS_Syndication	2017-06-29 15:59:10
IndiGo, other airlines show interest in buying stake in Air India - TV	http://feeds.reuters.com/~r/reuters/INbusinessNews/~3/r4yV12RbX-A/air-india-indigo-idINKBN19K0WW	2017-06-29 15:58:56
Air India privatisation: IndiGo, other airlines show interest in buying airline stake	http://www.business-standard.com/article/companies/air-india-privatisation-indigo-wants-to-buy-stake-in-debt-laden-carrier-117062900490_1.html	2017-06-29 15:50:00
Eris Lifesciences makes quiet debut, ends below IPO price	http://www.business-standard.com/article/markets/eris-lifesciences-makes-quiet-debut-ends-below-ipo-price-117062900223_1.html	2017-06-29 15:46:00
Vedanta among top 100 companies in Asia300 list	http://economictimes.indiatimes.com/markets/stocks/news/vedanta-among-top-100-companies-in-asia300-list/articleshow/59368866.cms	2017-06-29 15:44:21
Nifty settles June F&O series a tad above 9,500; Sensex ends flat	http://www.business-standard.com/article/markets/nifty-settles-june-f-o-series-a-tad-above-9-500-sensex-ends-flat-117062900610_1.html	2017-06-29 15:43:00
India's 2016/17 cotton exports seen down 17 pct to 6 million bales - trade body	http://feeds.reuters.com/~r/reuters/INbusinessNews/~3/pyGRiPIJ9jk/india-cotton-exports-idINKBN19K16K	2017-06-29 15:41:41
IndiGo airlines shows interest in buying stake in Air India	http://www.thehindu.com/business/Industry/indigo-airlines-shows-interest-in-buying-stake-in-air-india/article19174390.ece?utm_source=RSS_Feed&utm_medium=RSS&utm_campaign=RSS_Syndication	2017-06-29 15:31:00
Modi set to launch India's biggest tax reform amid protests	http://feeds.reuters.com/~r/reuters/INbusinessNews/~3/bvcwVcMTEGs/india-tax-gst-modi-idINKBN19K13N	2017-06-29 15:25:30
European shares steady as Fed move boosts bank	http://economictimes.indiatimes.com/markets/stocks/news/european-shares-steady-as-fed-move-boosts-bank/articleshow/59368342.cms	2017-06-29 15:14:53
H&M beats profit forecasts but trading remains tough	http://feeds.reuters.com/~r/reuters/INbusinessNews/~3/BUHTKwD9SXQ/h-m-results-idINKBN19K12H	2017-06-29 15:08:00
Uttam Value, RCF, Lanco Infra drop over 5%	http://economictimes.indiatimes.com/markets/stocks/news/uttam-value-rcf-lanco-infra-drop-over-5/articleshow/59368201.cms	2017-06-29 15:07:35
Manager who traded for Cohen trains algos to copy his brain	http://economictimes.indiatimes.com/markets/stocks/news/manager-who-traded-for-cohen-trains-algos-to-copy-his-brain/articleshow/59368154.cms	2017-06-29 15:04:36
Congress not to attend special midnight meeting on GST	http://www.thehindu.com/business/Economy/congress-not-to-attend-special-midnight-meeting-on-gst/article19173651.ece?utm_source=RSS_Feed&utm_medium=RSS&utm_campaign=RSS_Syndication	2017-06-29 15:03:11
Congress joins TMC, will skip midnight GST meeting tomorrow	http://www.business-standard.com/article/economy-policy/congress-joins-tmc-will-skip-midnight-gst-meeting-tomorrow-117062900521_1.html	2017-06-29 15:02:00
Congress joins TMC, will skip midnight GST launch tomorrow	http://www.business-standard.com/article/economy-policy/congress-joins-tmc-will-skip-midnight-gst-launch-tomorrow-117062900521_1.html	2017-06-29 15:02:00
June derivatives: Top 5 F&O stocks rally up to 75%; consumer stocks feel the GST chill	http://economictimes.indiatimes.com/markets/stocks/news/june-derivatives-top-5-fo-stocks-rally-up-to-75-consumer-stocks-feel-the-gst-chill/articleshow/59368031.cms	2017-06-29 14:57:21
Sensex to reach record high by year-end on govt reforms, finds poll	http://www.business-standard.com/article/economy-policy/sensex-to-reach-record-high-by-year-end-on-govt-reforms-finds-poll-117062900491_1.html	2017-06-29 14:57:00
Congress not to attend special midnight meeting on GST	http://www.thehindu.com/business/Economy/congress-not-to-attend-special-midnight-meeting-on-gst/article19173651.ece?utm_source=RSS_Feed&utm_medium=RSS&utm_campaign=RSS_Syndication	2017-06-29 14:48:58
Air India privatisation: IndiGo wants to buy stake in debt-laden carrier	http://www.business-standard.com/article/companies/air-india-privatisation-indigo-wants-to-buy-stake-in-debt-laden-carrier-117062900490_1.html	2017-06-29 14:47:00
East Asian stocks seen rising despite tighter monetary policy: Reuters poll	http://feeds.reuters.com/~r/reuters/INbusinessNews/~3/TRrTecjBxEQ/asia-stocks-poll-idINKBN19K0ZL	2017-06-29 14:42:05
GST is about replacing one large mess by a small mess: P. Chidambaram	http://economictimes.indiatimes.com/markets/expert-view/gst-is-about-replacing-one-large-mess-by-a-small-mess-p-chidambaram/articleshow/59367811.cms	2017-06-29 14:41:45
Coal India betting big on renewables: Piyush Goyal	http://feeds.reuters.com/~r/reuters/INbusinessNews/~3/tQzsS7hYMSQ/coal-india-solar-idINKBN19K0WA	2017-06-29 14:39:32
Global markets: End of easy money? Euro surges, bond yields advance	http://www.business-standard.com/article/reuters/global-markets-end-of-easy-money-euro-surges-bond-yields-advance-117062900547_1.html	2017-06-29 14:35:58
Global markets: End of easy money? Euro surges, bond yields advance	http://feeds.reuters.com/~r/reuters/INbusinessNews/~3/ys3eSXS_KXM/global-markets-idINKBN19K0YK	2017-06-29 14:35:58
35 stocks rally over 50% in one month; Magnum Ventures zooms 317%	http://www.business-standard.com/article/markets/35-stocks-rally-over-50-in-one-month-magnum-ventures-zooms-317-117062900515_1.html	2017-06-29 14:34:00
The writing is on the wall for Opec: It needs to cut more	http://www.business-standard.com/article/international/the-writing-is-on-the-wall-for-opec-it-needs-to-cut-more-117062900450_1.html	2017-06-29 14:30:00
CRISIL Ratings buys 8.9 percent stake in rival CARE for $68 million	http://feeds.reuters.com/~r/reuters/INbusinessNews/~3/AXC80T-pFew/india-crisil-stake-idINKBN19K0XY	2017-06-29 14:21:36
IndiGo first to show interest in buying Air India stake; shares tank	http://economictimes.indiatimes.com/markets/stocks/news/indigo-first-to-show-interest-in-buying-air-india-stake-shares-tank/articleshow/59367500.cms	2017-06-29 14:15:17
IndiGo airlines shows interest in buying stake in state-owned Air India - TV	http://feeds.reuters.com/~r/reuters/INbusinessNews/~3/r4yV12RbX-A/air-india-indigo-idINKBN19K0WW	2017-06-29 14:13:05
Indian stocks to scale new highs on government reforms: Reuters poll	http://feeds.reuters.com/~r/reuters/INbusinessNews/~3/kOwhe-65oPY/india-stocks-poll-idINKBN19K0W1	2017-06-29 14:05:16
Volumes jump at Siti Networks counter	http://www.business-standard.com/article/news-cm/volumes-jump-at-siti-networks-counter-117062900451_1.html	2017-06-29 13:55:00
PM Modi breaks silence, says one can't kill in the name of cow	http://www.business-standard.com/article/current-affairs/pm-modi-breaks-silence-says-one-can-t-kill-in-the-name-of-cow-117062900434_1.html	2017-06-29 13:45:00
Modi says killing people in the name of cow worship is unacceptable	http://www.business-standard.com/article/current-affairs/modi-says-killing-people-in-the-name-of-cow-worship-is-unacceptable-117062900434_1.html	2017-06-29 13:45:00
Indian stocks to scale new highs on government reforms	http://economictimes.indiatimes.com/markets/stocks/news/indian-stocks-to-scale-new-highs-on-government-reforms/articleshow/59367142.cms	2017-06-29 13:43:53
Air India disinvestment should see good response as airlines industry is booming: Ashok Lavasa	http://economictimes.indiatimes.com/markets/expert-view/air-india-disinvestment-should-see-good-response-as-airlines-industry-is-booming-ashok-lavasa/articleshow/59367026.cms	2017-06-29 13:35:20
Mired by ownership battle, McDonald's shuts 80% Delhi outlets as hygiene take toll	http://www.business-standard.com/article/companies/mired-by-ownership-battle-mcdonald-s-shuts-80-delhi-outlets-as-hygiene-take-toll-117062900415_1.html	2017-06-29 13:30:00
Govt to strengthen NCLT for speedy resolution of stressed assets	http://www.business-standard.com/article/economy-policy/govt-to-hire-16-new-members-to-nclt-for-speedy-resolution-of-stressed-asset-117062900368_1.html	2017-06-29 13:24:00
Amtek Auto rallies 5% as Bharat Forge, Sona Koyo join acquisition race	http://economictimes.indiatimes.com/markets/stocks/news/amtek-auto-rallies-5-as-bharat-forge-sona-koyo-join-acquisition-race/articleshow/59366812.cms	2017-06-29 13:21:26
Only the brave will take on Air India: Anand Mahindra	http://www.thehindu.com/business/Industry/only-the-brave-will-take-on-air-india-anand-mahindra/article19172133.ece?utm_source=RSS_Feed&utm_medium=RSS&utm_campaign=RSS_Syndication	2017-06-29 13:19:37
CDSL to make stock market debut tomorrow	http://www.livemint.com/Money/SXZDIPUglp8qN9xqS10TSN/CDSL-to-make-stock-market-debut-tomorrow.html	2017-06-29 13:17:16
Accumulate CG Power, target Rs 84: Kotak Securities Limited	http://economictimes.indiatimes.com/markets/stocks/recos/accumulate-cg-power-target-rs-84-kotak-securities-limited/articleshow/59363554.cms	2017-06-29 13:12:51
Markets pare gains; Sensex slips below 31,000 in noon deals	http://www.business-standard.com/article/markets/markets-pare-gains-sensex-slips-below-31-000-in-noon-deals-117062900393_1.html	2017-06-29 13:12:00
Australia shares climb on financials, materials; NZ ends at record high	http://economictimes.indiatimes.com/markets/stocks/news/australia-shares-climb-on-financials-materials-nz-ends-at-record-high/articleshow/59366613.cms	2017-06-29 13:07:16
Nifty snaps six-day losing streak; banks recover	http://feeds.reuters.com/~r/reuters/INbusinessNews/~3/oXXTZ1PVoi8/india-nifty-sensex-stock-markets-idINKBN19K0PW	2017-06-29 13:06:40
Despite weak oil prices, Opec still pockets more dollars	http://economictimes.indiatimes.com/markets/commodities/news/despite-weak-oil-prices-opec-still-pockets-more-dollars/articleshow/59366460.cms	2017-06-29 12:57:12
RCF share sale gets oversubscribed by institutional buyers	http://www.livemint.com/Money/o44hU8LjN2vRm5YxnykD6J/RCF-share-sale-gets-oversubscribed-by-institutional-buyers.html	2017-06-29 12:52:52
Market Now: Venky’s, Ujaas Energy surge over 10%	http://economictimes.indiatimes.com/markets/stocks/news/market-now-venkys-ujaas-energy-surge-over-10/articleshow/59366381.cms	2017-06-29 12:51:34
Money may move to largecaps in next 12-18 months: Sailesh Bhan, Reliance MF	http://economictimes.indiatimes.com/markets/expert-view/money-may-move-to-largecaps-in-next-12-18-months-sailesh-bhan-reliance-mf/articleshow/59366377.cms	2017-06-29 12:51:03
Retailers telling you to 'buy cheap now’; GST truth is something else	http://economictimes.indiatimes.com/markets/stocks/news/retailers-telling-you-to-buy-cheap-now-gst-truth-is-something-else/articleshow/59366353.cms	2017-06-29 12:49:52
Eris Lifesciences makes quiet debut, up 1% against IPO price	http://www.business-standard.com/article/markets/eris-lifesciences-makes-quiet-debut-up-1-against-ipo-price-117062900223_1.html	2017-06-29 12:47:00
India is the second biggest footwear market in the world: Adesh Gupta, CEO, Liberty Shoes	http://economictimes.indiatimes.com/markets/expert-view/india-is-the-second-biggest-footwear-market-in-the-world-adesh-gupta-ceo-liberty-shoes/articleshow/59366602.cms	2017-06-29 12:46:06
GST will be India’s ‘economic freedom’, says Anil Ambani	http://www.thehindu.com/business/Economy/gst-will-be-indias-economic-freedom-says-anil-ambani/article19170426.ece?utm_source=RSS_Feed&utm_medium=RSS&utm_campaign=RSS_Syndication	2017-06-29 12:43:22
Sebi chief cautions MFs against letting debt funds bulge	http://economictimes.indiatimes.com/markets/stocks/news/sebi-chief-cautions-mfs-against-letting-debt-funds-bulge/articleshow/59366126.cms	2017-06-29 12:40:03
Market Now: Over 40 Nifty stocks in green; Vedanta, Axis Bank top gainers	http://economictimes.indiatimes.com/markets/stocks/news/market-now-over-40-nifty-stocks-in-green-vedanta-axis-bank-top-gainers/articleshow/59366097.cms	2017-06-29 12:38:52
Sebi chief cautions mutual funds against letting debt funds bulge	http://www.livemint.com/Money/8oRIUrZdqdMRIGRq215bdI/Sebi-chief-cautions-mutual-funds-against-letting-debt-funds.html	2017-06-29 12:37:51
Mutual funds managers need to improve due diligence: SEBI	http://feeds.reuters.com/~r/reuters/INbusinessNews/~3/b6FnWDzdhmE/india-sebi-funds-idINKBN19K0L9	2017-06-29 12:36:30
Eicher Motors most active stock in value terms after HSBC upgrade	http://economictimes.indiatimes.com/markets/stocks/news/eicher-motors-most-active-stock-in-value-terms-after-hsbc-upgrade/articleshow/59366038.cms	2017-06-29 12:35:38
Oil rises for 6th session, buoyed by U.S. output decline	http://feeds.reuters.com/~r/reuters/INbusinessNews/~3/9vQQkquq7iY/global-oil-idINKBN19K01X	2017-06-29 12:34:08
Market Now: PSU banks in green; Canara Bank, Union Bank among top gainers	http://economictimes.indiatimes.com/markets/stocks/news/market-now-psu-banks-in-green-canara-bank-union-bank-among-top-gainers/articleshow/59365940.cms	2017-06-29 12:31:02
Japan's Nikkei nears 2-year high on strength of tech shares	http://economictimes.indiatimes.com/markets/stocks/news/japans-nikkei-nears-2-year-high-on-strength-of-tech-shares/articleshow/59365937.cms	2017-06-29 12:30:55
Asian currencies climb as dollar slips; yuan soars to 7-mth high	http://economictimes.indiatimes.com/markets/forex/asian-currencies-climb-as-dollar-slips-yuan-soars-to-7-mth-high/articleshow/59365814.cms	2017-06-29 12:22:28
Farm loan waiver may dent State finances, risk slippage: Fitch Ratings	http://www.thehindu.com/business/Economy/farm-loan-waiver-may-dent-state-finances-risk-slippage-fitch/article19171049.ece?utm_source=RSS_Feed&utm_medium=RSS&utm_campaign=RSS_Syndication	2017-06-29 12:16:58
Global gold prices inch up as dollar tumbles to lowest since October	http://www.livemint.com/Money/IkSFlvVCsXAWm8AZe1kfpI/Global-gold-prices-inch-up-as-dollar-tumbles-to-lowest-since.html	2017-06-29 12:06:45
Sensex pushes higher, Nifty reclaims 9550, ahead of F&O expiry	http://www.thehindu.com/business/markets/sensex-goes-up-160-points-on-reforms-fo-expiry/article19169029.ece?utm_source=RSS_Feed&utm_medium=RSS&utm_campaign=RSS_Syndication	2017-06-29 12:05:42
GST is the best thing any FMCG company could have asked for: K Ullas Kamath, Joint MD, Jyothy Lab	http://economictimes.indiatimes.com/markets/expert-view/gst-is-the-best-thing-any-fmcg-company-could-have-asked-for-k-ullas-kamath-joint-md-jyothy-lab/articleshow/59366005.cms	2017-06-29 12:04:50
Global markets: Dollar upended by rates reversal, stocks unfazed for now	http://feeds.reuters.com/~r/reuters/INbusinessNews/~3/y9mhP5BgQy4/global-markets-idINKBN19K02V	2017-06-29 12:03:10
Global markets: Dollar upended by rates reversal, stocks unfazed for now	http://www.business-standard.com/article/reuters/global-markets-dollar-upended-by-rates-reversal-stocks-unfazed-for-now-117062900335_1.html	2017-06-29 12:03:10
Cow milk matters to D-St: Stock rallies 250% in Modi regime, 1,400% in 5 yrs	http://economictimes.indiatimes.com/markets/stocks/news/cow-milk-matters-to-d-st-stock-rallies-250-in-modi-regime-1400-in-5-yrs/articleshow/59365414.cms	2017-06-29 12:02:29
Top intraday trading ideas for afternoon trade for Thursday, 29 June 2017	http://economictimes.indiatimes.com/markets/stocks/news/top-intraday-trading-ideas-for-afternoon-trade-for-thursday-29-june-2017/articleshow/59365399.cms	2017-06-29 12:01:21
RCF share sale gets oversubscribed by institutional buyers	http://economictimes.indiatimes.com/markets/stocks/news/rcf-share-sale-gets-oversubscribed-by-institutional-buyers/articleshow/59365364.cms	2017-06-29 11:59:20
Mutual funds managers need to improve due diligence: SEBI	http://feeds.reuters.com/~r/reuters/INbusinessNews/~3/b6FnWDzdhmE/india-sebi-funds-idINKBN19K0L9	2017-06-29 11:57:15
AU Small Finance Bank IPO subscribed 26%	http://economictimes.indiatimes.com/markets/stocks/news/au-small-finance-bank-ipo-subscribed-26/articleshow/59365206.cms	2017-06-29 11:53:04
AU Small Finance Bank IPO subscribed 26%	http://economictimes.indiatimes.com/markets/ipos/fpos/au-small-finance-bank-ipo-subscribed-26/articleshow/59365279.cms	2017-06-29 11:53:04
Dates announced: VP polls on August 5; Presidential polls on July 17	http://www.business-standard.com/article/current-affairs/dates-announced-vp-polls-on-august-5-presidential-polls-on-july-17-117062900307_1.html	2017-06-29 11:52:00
China stocks rise, led by commodity shares as dollar weakens; financials lift HK	http://economictimes.indiatimes.com/markets/stocks/news/china-stocks-rise-led-by-commodity-shares-as-dollar-weakens-financials-lift-hk/articleshow/59365122.cms	2017-06-29 11:50:32
Sebi chief cautions MFs against letting debt funds bulge	http://www.thehindu.com/business/sebi-chief-cautions-mfs-against-letting-debt-funds-bulge/article19170521.ece?utm_source=RSS_Feed&utm_medium=RSS&utm_campaign=RSS_Syndication	2017-06-29 11:47:30
Macquarie initiates coverage on L&T Infotech with outperform	http://economictimes.indiatimes.com/markets/stocks/news/macquarie-initiates-coverage-on-lt-infotech-with-outperform/articleshow/59364983.cms	2017-06-29 11:44:36
Sebi chief cautions MFs against letting debt funds bulge	http://www.thehindu.com/business/sebi-chief-cautions-mfs-against-letting-debt-funds-bulge/article19170521.ece?utm_source=RSS_Feed&utm_medium=RSS&utm_campaign=RSS_Syndication	2017-06-29 11:44:10
GST will be India’s ‘economic freedom’, says Anil Ambani	http://www.thehindu.com/business/Economy/gst-will-be-indias-economic-freedom-says-anil-ambani/article19170426.ece?utm_source=RSS_Feed&utm_medium=RSS&utm_campaign=RSS_Syndication	2017-06-29 11:41:30
Oil rises for 6th session, buoyed by US output decline	http://economictimes.indiatimes.com/markets/commodities/news/oil-rises-for-6th-session-buoyed-by-us-output-decline/articleshow/59364796.cms	2017-06-29 11:36:20
Fund raising via QIP hits eight-year high; banks lead	http://www.business-standard.com/article/markets/fund-raising-via-qip-hits-eight-year-high-banks-lead-117062900290_1.html	2017-06-29 11:32:00
World Bank raises $500 million with ‘pandemic bonds’	http://www.livemint.com/Money/udVz0VCLdZrbkSuAJyalaJ/World-Bank-raises-500-million-with-pandemic-bonds.html	2017-06-29 11:28:40
Cabinet approves plan to privatise Air India	http://feeds.reuters.com/~r/reuters/INbusinessNews/~3/uFcT9PSBZ3I/air-india-privatisation-idINKBN19K0J7	2017-06-29 11:27:33
There is a big possibility of finding better structuring solutions: Jairam Sridharan, CFO, Axis Bank	http://economictimes.indiatimes.com/markets/expert-view/there-is-a-big-possibility-of-finding-much-better-structuring-solutions-jairam-sridharan-cfo-axis-bank/articleshow/59365382.cms	2017-06-29 11:25:32
63 BSE 500 stocks buck six-day sell-off to hit fresh 52-week high	http://www.business-standard.com/article/markets/63-bse-500-stocks-bucked-6-day-long-selloff-to-hit-fresh-52-week-highs-117062900295_1.html	2017-06-29 11:24:00
Sensex up 200 points, Nifty above 9550 ahead of F&O expiry; Axis Bank leads	http://www.business-standard.com/article/markets/sensex-up-200-points-nifty-above-9550-ahead-of-f-o-expiry-axis-bank-leads-117062900174_1.html	2017-06-29 11:24:00
Bullish on 2 sectors but against IT in the long term: Santosh Singh, Haitong Securities	http://economictimes.indiatimes.com/markets/expert-view/bullish-on-2-sectors-but-against-it-in-the-long-term-santosh-singh-haitong-securities/articleshow/59364574.cms	2017-06-29 11:20:50
Mutual Fund industry poised for Jan Dhan moment: Anil Ambani	http://www.thehindu.com/business/Industry/mutual-fund-industry-poised-for-jan-dhan-moment-anil-ambani/article19169853.ece?utm_source=RSS_Feed&utm_medium=RSS&utm_campaign=RSS_Syndication	2017-06-29 11:17:38
Japan stocks to rise 9 pct this year on solid earnings, weak yen	http://economictimes.indiatimes.com/markets/stocks/news/japan-stocks-to-rise-9-pct-this-year-on-solid-earnings-weak-yen/articleshow/59364495.cms	2017-06-29 11:15:03
Buy Indian Bank target Rs 341: Reliance Securities	http://economictimes.indiatimes.com/markets/stocks/recos/buy-indian-bank-target-rs-341-reliance-securities/articleshow/59364537.cms	2017-06-29 11:13:36
Gold rate per gram: Check out current gold price per gram	http://economictimes.indiatimes.com/markets/commodities/news/gold-rate-per-gram-check-out-current-gold-price-per-gram/articleshow/59364463.cms	2017-06-29 11:12:55
Gold gains on safe haven demand; eyes near-term range at Rs 28,400-28,700	http://economictimes.indiatimes.com/markets/commodities/news/gold-gains-on-safe-haven-demand-eyes-near-term-range-at-rs-28400-28700/articleshow/59364413.cms	2017-06-29 11:09:02
Mutual Fund industry poised for Jan Dhan moment: Anil Ambani	http://www.thehindu.com/business/Industry/mutual-fund-industry-poised-for-jan-dhan-moment-anil-ambani/article19169853.ece?utm_source=RSS_Feed&utm_medium=RSS&utm_campaign=RSS_Syndication	2017-06-29 11:06:58
Axis Bank gains 4% on exposure to select accounts	http://www.business-standard.com/article/markets/axis-bank-gains-4-on-heavy-volumes-117062900273_1.html	2017-06-29 11:04:00
Tough times: Cognizant defers salary hikes, promotions by three months	http://www.business-standard.com/article/companies/tough-times-cognizant-defers-salary-hikes-promotions-by-three-months-117062900275_1.html	2017-06-29 10:58:00
Axis Bank shares gain 4% after it declares 80% bad loans as secured	http://www.livemint.com/Money/ajB1u0h0DHzZoGHJspLCFI/Axis-Bank-shares-gain-4-after-it-declares-80-bad-loans-as.html	2017-06-29 10:55:43
Surat: Small textile players are afraid of GST but big companies are not	http://www.business-standard.com/article/economy-policy/surat-small-textile-players-are-afraid-of-gst-but-big-companies-are-not-117062900263_1.html	2017-06-29 10:54:00
CLSA sees more downside in OMCs after 11-20% fall	http://economictimes.indiatimes.com/markets/stocks/news/clsa-sees-more-downside-in-omcs-after-11-20-fall/articleshow/59364150.cms	2017-06-29 10:49:11
CARE Ratings surges over 10% as Canara Bank sells entire stake	http://economictimes.indiatimes.com/markets/stocks/news/care-ratings-surges-over-10-as-canara-bank-sells-entire-stake/articleshow/59364145.cms	2017-06-29 10:49:05
Vedanta makes $3 billion bet to re-energize its biggest oilfield	http://economictimes.indiatimes.com/markets/stocks/news/vedanta-makes-3-billion-bet-to-re-energize-its-biggest-oilfield/articleshow/59364116.cms	2017-06-29 10:47:07
Market Now: Top trending stocks and sectors	http://economictimes.indiatimes.com/markets/stocks/news/market-now-top-trending-stocks-and-sectors/articleshow/59364086.cms	2017-06-29 10:45:18
Western Digital says Toshiba's actions in chip spat harm customers	http://feeds.reuters.com/~r/reuters/INbusinessNews/~3/GIsqMx0oLmw/toshiba-accounting-idINKBN19K0FH	2017-06-29 10:32:31
Stay away! MACD shows these 100 stocks have begun downturn	http://economictimes.indiatimes.com/markets/stocks/news/stay-away-macd-shows-these-100-stocks-have-begun-downturn/articleshow/59363925.cms	2017-06-29 10:29:43
CARE shares surge 16% after block deal	http://www.livemint.com/Money/kulEDfhwgARXBdfseZ1nDI/CARE-shares-surge-16-after-block-deal.html	2017-06-29 10:23:03
When stocks crashed in 2008, this product shone; it’s now out to take over India	http://economictimes.indiatimes.com/markets/stocks/news/when-stocks-crashed-in-2008-this-product-shone-its-now-out-to-take-over-india/articleshow/59363806.cms	2017-06-29 10:18:11
Eris Lifesciences shares rise in debut after $264 million IPO	http://feeds.reuters.com/~r/reuters/INbusinessNews/~3/9L9_XeA0Vgw/eris-life-listing-idINKBN19K0EG	2017-06-29 10:18:03
Eris Lifesciences shares rise 4% on stock market debut	http://www.livemint.com/Money/k2Xf1JobEZqPptqHzkGX4I/Eris-Lifesciences-shares-rise-4-on-stock-market-debut.html	2017-06-29 10:17:25
Singapore, global economy will be able adjust to Fed hikes - MAS	http://feeds.reuters.com/~r/reuters/INbusinessNews/~3/KxU6SFtVxcE/singapore-economy-cenbank-idINKBN19K0E0	2017-06-29 10:17:14
Eris Lifesciences falls below IPO price after quiet debut	http://www.business-standard.com/article/markets/eris-lifesciences-falls-below-ipo-price-after-quite-debut-117062900223_1.html	2017-06-29 10:16:00
Gold inches up as dollar tumbles to lowest since Oct	http://feeds.reuters.com/~r/reuters/INbusinessNews/~3/u5bXd1ykkTM/global-precious-idINKBN19K03Y	2017-06-29 10:13:35
Global coordination important as world economy changes - China vice fin min	http://feeds.reuters.com/~r/reuters/INbusinessNews/~3/Nx7fBKvflyw/china-g-idINKBN19K0DA	2017-06-29 10:09:16
Sensex goes up 160 points on reforms, F&O expiry	http://www.thehindu.com/business/markets/sensex-goes-up-160-points-on-reforms-fo-expiry/article19169029.ece?utm_source=RSS_Feed&utm_medium=RSS&utm_campaign=RSS_Syndication	2017-06-29 10:07:45
Sensex trades 200 points higher, Nifty above 9,550; smallcaps outperform	http://www.business-standard.com/article/markets/sensex-trades-200-points-higher-nifty-above-9-550-smallcaps-outperform-117062900174_1.html	2017-06-29 10:05:00
Oil rises for sixth session, buoyed by U.S. output decline	http://www.business-standard.com/article/reuters/oil-rises-for-sixth-session-buoyed-by-u-s-output-decline-117062900121_1.html	2017-06-29 10:02:04
Oil rises for sixth session, buoyed by U.S. output decline	http://feeds.reuters.com/~r/reuters/INbusinessNews/~3/9vQQkquq7iY/global-oil-idINKBN19K01X	2017-06-29 10:02:04
Eris Lifesciences makes modest BSE debut, rises 1.5% over issue price	http://economictimes.indiatimes.com/markets/stocks/news/eris-lifesciences-makes-modest-bse-debut-rises-1-5-over-issue-price/articleshow/59363540.cms	2017-06-29 09:59:00
Is it a good idea to apply for NFOs?	http://economictimes.indiatimes.com/markets/stocks/news/is-it-a-good-idea-to-apply-for-nfos/articleshow/59363592.cms	2017-06-29 09:58:42
CARE Ratings surges on stake buy by CRISIL	http://www.business-standard.com/article/markets/care-ratings-surges-on-stake-buys-by-crisil-117062900211_1.html	2017-06-29 09:58:00
Rupee spurts 10 paise	http://www.thehindu.com/business/markets/rupee-spurts-10-paise/article19169011.ece?utm_source=RSS_Feed&utm_medium=RSS&utm_campaign=RSS_Syndication	2017-06-29 09:55:33
Two themes to bet on as GST sets in: Abhimanyu Sofat, IIFL	http://economictimes.indiatimes.com/markets/expert-view/two-themes-to-bet-on-as-gst-sets-in-abhimanyu-sofat-iifl/articleshow/59363521.cms	2017-06-29 09:51:23
Markets Live: Sensex, Nifty jump in early trade, Rashtriya Chemicals falls 5%	http://www.livemint.com/Money/ogjzFXSJRIKdN1WcVdktHO/Markets-Live-Sensex-Nifty-jump-in-early-trade-Rashtriya-C.html	2017-06-29 09:47:27
Bharti Airtel hits four-month high	http://www.business-standard.com/article/markets/bharti-airtel-hits-four-month-high-117062900196_1.html	2017-06-29 09:44:00
Buy Bank of Baroda target Rs 200: ICICI Direct	http://economictimes.indiatimes.com/markets/stocks/recos/buy-bank-of-baroda-target-rs-200-icici-direct/articleshow/59362874.cms	2017-06-29 09:27:47
Sensex climbs nearly 150 pts; Nifty50 above 9,500; RCF drops 4%	http://economictimes.indiatimes.com/markets/stocks/news/sensex-climbs-nearly-150-pts-nifty50-above-9500-rcf-drops-4/articleshow/59363235.cms	2017-06-29 09:27:37
Hold Kewal Kiran Clothing, target Rs 1910: Sharekhan	http://economictimes.indiatimes.com/markets/stocks/recos/hold-kewal-kiran-clothing-target-rs-1910-sharekhan/articleshow/59362936.cms	2017-06-29 09:26:50
Axis Bank advances after raising capital	http://www.business-standard.com/article/news-cm/axis-bank-advances-after-raising-capital-117062900187_1.html	2017-06-29 09:26:00
Buy Aurobindo Pharma, target Rs 704 : Nirmal Bang	http://economictimes.indiatimes.com/markets/stocks/recos/buy-aurobindo-pharma-target-rs-704-nirmal-bang/articleshow/59363078.cms	2017-06-29 09:25:55
Buy Cadila Healthcare, . target Rs 565: IDBI Capital	http://economictimes.indiatimes.com/markets/stocks/recos/buy-cadila-healthcare-target-rs-565-idbi-capital/articleshow/59362991.cms	2017-06-29 09:25:07
Apparels to be one of the biggest benficiaries of GST: Ajay Srivastava, CEO, Dimensions Consulting	http://economictimes.indiatimes.com/markets/expert-view/apparels-to-be-one-of-the-biggest-benficiaries-of-gst-ajay-srivastava-ceo-dimensions-consulting/articleshow/59363167.cms	2017-06-29 09:23:13
ETMarkets Morning Podcast: What will sway your markets today?	http://economictimes.indiatimes.com/markets/stocks/news/etmarkets-morning-podcast-what-will-sway-your-markets-today/articleshow/59363157.cms	2017-06-29 09:22:32
Rupee opens 10 paise up at 64.45 against dollar	http://economictimes.indiatimes.com/markets/forex/rupee-opens-10-paise-up-at-64-45-against-dollar/articleshow/59363111.cms	2017-06-29 09:19:17
Markets see a positive start ahead of June F&O expiry; Nifty nears 9,550	http://www.business-standard.com/article/markets/markets-see-a-positive-start-ahead-of-june-f-o-expiry-nifty-nears-9-550-117062900174_1.html	2017-06-29 09:18:00
Rupee opens stronger against US dollar	http://www.livemint.com/Money/q1P2gQXE5GYciDzpkhQblO/Rupee-opens-stronger-against-US-dollar.html	2017-06-29 09:15:41
'Not in my name': Thousands rally across India to protest against lynchings of Muslims, Dalits	http://www.business-standard.com/article/current-affairs/not-in-my-name-stop-cow-terrorism-say-indians-protesting-lynchings-117062900168_1.html	2017-06-29 09:11:00
China accuses India of disrespecting Bhutan's sovereignty, blocks Kailash yatra via Nathu La Pass	http://www.business-standard.com/article/economy-policy/china-accuses-india-of-disrespecting-bhutan-s-sovereignty-blocks-kailash-yatra-via-nathu-la-pass-117062900169_1.html	2017-06-29 09:05:00
Cabinet nod for disinvestment: Air India stake sale takes off	http://www.business-standard.com/article/economy-policy/cabinet-nod-for-disinvestment-air-india-stake-sale-takes-off-117062801240_1.html	2017-06-29 09:01:00
7th Pay Commission allowances finally get government nod: Key highlights	http://www.business-standard.com/article/economy-policy/7th-pay-commission-allowances-finally-get-government-nod-key-highlights-117062900004_1.html	2017-06-29 08:55:00
Buy Dr. Reddy's Laboratories, target Rs 3366: Nirmal Bang	http://economictimes.indiatimes.com/markets/stocks/recos/buy-dr-reddys-laboratories-target-rs-3366-nirmal-bang/articleshow/59363159.cms	2017-06-29 08:54:23
Maruti Suzuki on course to expand margins, sustain valuation	http://economictimes.indiatimes.com/markets/stocks/news/maruti-suzuki-on-course-to-expand-margins-sustain-valuation/articleshow/59362725.cms	2017-06-29 08:51:06
OnePlus 5 is 'old wine in a new bottle' but its camera, battery are the real winners	http://www.business-standard.com/article/companies/oneplus-5-is-old-wine-in-a-new-bottle-but-its-camera-battery-are-the-real-winners-117062900051_1.html	2017-06-29 08:50:00
Why a 'cashless' economy would hurt the poor: A lesson from India	http://www.business-standard.com/article/economy-policy/why-a-cashless-economy-would-hurt-the-poor-a-lesson-from-india-117062900161_1.html	2017-06-29 08:35:00
Higher upfront deposit dries up volumes in midcaps & smallcaps	http://economictimes.indiatimes.com/markets/stocks/news/higher-upfront-deposit-dries-up-volumes-in-midcaps-smallcaps/articleshow/59362516.cms	2017-06-29 08:34:14
Dollar upended by rates reversal, stocks calm for now	http://economictimes.indiatimes.com/markets/stocks/news/dollar-upended-by-rates-reversal-stocks-calm-for-now/articleshow/59362505.cms	2017-06-29 08:33:10
Meal-kit maker Blue Apron goes public, demand underwhelms as Amazon looms	http://feeds.reuters.com/~r/reuters/INbusinessNews/~3/mls4TXB5KOA/blueapron-ipo-idINKBN19J1KL	2017-06-29 08:28:42
'BUY' or 'SELL' ideas from experts for Thursday, 29 June 2017	http://economictimes.indiatimes.com/markets/stocks/news/buy-or-sell-ideas-from-experts-for-thursday-29-june-2017/articleshow/59362447.cms	2017-06-29 08:28:16
Dollar slips vs euro, sterling as ECB, BoE open door to hawks	http://economictimes.indiatimes.com/markets/forex/dollar-slips-vs-euro-sterling-as-ecb-boe-open-door-to-hawks/articleshow/59362436.cms	2017-06-29 08:27:29
Trump's 'Muslim ban': Prove 'close' family or business ties to get US visa	http://www.business-standard.com/article/international/trump-s-muslim-ban-prove-close-family-or-business-ties-to-get-us-visa-117062900138_1.html	2017-06-29 08:26:00
Happy 10th birthday iPhone, the nearest thing to a secure pocket computer	http://www.business-standard.com/article/companies/happy-10th-birthday-iphone-the-nearest-thing-to-a-secure-pocket-computer-117062900159_1.html	2017-06-29 08:26:00
Gold steady as dollar hovers near 10 month lows	http://economictimes.indiatimes.com/markets/commodities/news/gold-steady-as-dollar-hovers-near-10-month-lows/articleshow/59362398.cms	2017-06-29 08:24:50
Dollar upended by rates reversal, stocks unfazed for now	http://feeds.reuters.com/~r/reuters/INbusinessNews/~3/y9mhP5BgQy4/global-markets-idINKBN19K02V	2017-06-29 08:19:24
Inside the red-hot equity fund: What it takes to pick winners	http://economictimes.indiatimes.com/markets/stocks/news/inside-the-red-hot-equity-fund-what-it-takes-to-pick-winners/articleshow/59362338.cms	2017-06-29 08:18:50
Oil prices could rally sharply	http://economictimes.indiatimes.com/markets/commodities/news/oil-prices-could-rally-sharply/articleshow/59362311.cms	2017-06-29 08:16:35
Isro's GSAT-17 launches successfully from French Guiana	http://www.business-standard.com/article/current-affairs/isro-s-gsat-17-launches-successfully-from-french-guiana-117062900153_1.html	2017-06-29 08:16:00
For HNIs to make profit, CDSL has to list at 65-75% premium	http://economictimes.indiatimes.com/markets/stocks/news/for-hnis-to-make-profit-cdsl-has-to-list-at-65-75-premium/articleshow/59362260.cms	2017-06-29 08:11:41
Dragged down by DeMo, dish TV available at attractive valuations	http://economictimes.indiatimes.com/markets/stocks/news/dragged-down-by-demo-dish-tv-available-at-attractive-valuations/articleshow/59362239.cms	2017-06-29 08:09:57
Opening bell: Asian stocks edge higher; Amtek Auto, Jyoti Structures, ITC in news	http://www.livemint.com/Money/6v2r1HVPheiraTRhWC0aDM/Opening-bell-Asian-stocks-edge-higher-Amtek-Auto-Jyoti-St.html	2017-06-29 08:04:55
Trading ideas from Prabhudas Lilladher for today's session	http://www.business-standard.com/article/markets/trading-ideas-from-prabhudas-lilladher-for-today-s-session-117062900154_1.html	2017-06-29 08:04:00
Sebi proposes relaxed entry norms for FPIs	http://economictimes.indiatimes.com/markets/stocks/news/sebi-proposes-relaxed-entry-norms-for-fpis/articleshow/59362170.cms	2017-06-29 08:02:39
Bankruptcy route: Lenders find path ridden with thorns	http://economictimes.indiatimes.com/markets/stocks/news/bankruptcy-route-lenders-find-path-ridden-with-thorns/articleshow/59362133.cms	2017-06-29 07:59:26
Fifteen stocks in focus on Thursday, 29 June 2017	http://economictimes.indiatimes.com/markets/stocks/news/top-stocks-in-focus-on-thursday-29-june-2017/articleshow/59362118.cms	2017-06-29 07:59:16
Tube Investments regains lustre as investors angle for demerger gains	http://www.livemint.com/Money/2PPT1yX4jkSf93XF52U6gN/Tube-Investments-regains-lustre-as-investors-angle-for-demer.html	2017-06-29 07:58:10
As IT industry ambles along, jobs and wages will be under pressure	http://www.livemint.com/Money/ge8teGL9AmpzRtVYm4BuCP/As-IT-industry-ambles-along-jobs-and-wages-will-be-under-pr.html	2017-06-29 07:57:29
Core inflation can muddle the case for rate cuts	http://www.livemint.com/Money/qjam3eBDPV3shQeIzn4DPO/Core-inflation-can-muddle-the-case-for-rate-cuts.html	2017-06-29 07:56:53
need2know: 9 facts you must know before starting the day on D-Street	http://economictimes.indiatimes.com/markets/stocks/news/need2know-9-facts-you-must-know-before-starting-the-day-on-d-street/articleshow/59362095.cms	2017-06-29 07:56:49
Global copper in surplus in first quarter of 2017	http://www.livemint.com/Money/ix97PiWi17SZWK071bvIkK/Global-copper-in-surplus-in-first-quarter-of-2017.html	2017-06-29 07:56:30
Market outlook: Volatile day ahead, Nifty faces resistance at 9,530, 9,565	http://economictimes.indiatimes.com/markets/stocks/news/market-outlook-volatile-day-ahead-nifty-faces-resistance-at-9530-9565/articleshow/59362042.cms	2017-06-29 07:50:45
What changed your market while you were sleeping	http://economictimes.indiatimes.com/markets/stocks/news/what-changed-your-market-while-you-were-sleeping/articleshow/59361981.cms	2017-06-29 07:40:15
Gold steady as dollar hovers near ten-month lows	http://feeds.reuters.com/~r/reuters/INbusinessNews/~3/u5bXd1ykkTM/global-precious-idINKBN19K03Y	2017-06-29 06:32:49
Dollar upended by rates reversal, stocks calm for now	http://feeds.reuters.com/~r/reuters/INbusinessNews/~3/y9mhP5BgQy4/global-markets-idINKBN19K02V	2017-06-29 06:10:38
Dollar upended by rates reversal, stocks calm for now	http://www.business-standard.com/article/reuters/dollar-upended-by-rates-reversal-stocks-calm-for-now-117062900122_1.html	2017-06-29 06:10:38
Today's picks: 29 June 2017	http://www.business-standard.com/article/markets/today-s-picks-29-june-2017-117062801469_1.html	2017-06-29 06:00:00
Oil rises for sixth session, buoyed by U.S. output decline	http://feeds.reuters.com/~r/reuters/INbusinessNews/~3/9vQQkquq7iY/global-oil-idINKBN19K01X	2017-06-29 05:54:59
Oil rises for sixth session, buoyed by U.S. output decline	http://www.business-standard.com/article/reuters/oil-rises-for-sixth-session-buoyed-by-u-s-output-decline-117062900121_1.html	2017-06-29 05:54:59
Meal-kit maker Blue Apron goes public, demand underwhelms as Amazon looms	http://feeds.reuters.com/~r/reuters/INbusinessNews/~3/mls4TXB5KOA/blueapron-ipo-idINKBN19J1KL	2017-06-29 05:31:37
At BMW India, 50% of the car's price is just taxes, says Vikram Pawah	http://www.business-standard.com/article/companies/at-bmw-india-50-of-the-car-s-price-is-just-taxes-says-vikram-pawah-117062800259_1.html	2017-06-29 05:08:00
Fifty per cent of a BMW car's price is taxes, says Vikram Parwah	http://www.business-standard.com/article/companies/fifty-per-cent-of-a-bmw-car-s-price-is-taxes-says-vikram-parwah-117062900068_1.html	2017-06-29 05:07:00
Meal-kit maker Blue Apron goes public, demand underwhelms as Amazon looms	http://feeds.reuters.com/~r/reuters/INbusinessNews/~3/mls4TXB5KOA/blueapron-ipo-idINKBN19J1KL	2017-06-29 04:36:46
Human trafficking annual report: US continues to label India as Tier-II	http://www.business-standard.com/article/current-affairs/human-trafficking-annual-report-us-continues-to-label-india-as-tier-ii-117062801455_1.html	2017-06-29 04:36:00
Fed gives big U.S. banks a green light for buyback, dividend plans	http://feeds.reuters.com/~r/reuters/INbusinessNews/~3/JfznUOSfseA/usa-banks-stress-idINKBN19J2RV	2017-06-29 04:29:50
34 biggest US banks get Fed go-ahead to boost dividends, buyback	http://www.business-standard.com/article/international/34-biggest-us-banks-get-fed-go-ahead-to-boost-dividends-buyback-117062900067_1.html	2017-06-29 04:29:00
$2.7-bn EU fine: What Google can learn from Microsoft's regulatory battle	http://www.business-standard.com/article/companies/2-7-bn-eu-fine-what-google-can-learn-from-microsoft-s-regulatory-battle-117062900045_1.html	2017-06-29 04:25:00
Meal-kit company Blue Apron slashes IPO valuation expectations	http://feeds.reuters.com/~r/reuters/INbusinessNews/~3/mls4TXB5KOA/blueapron-ipo-idINKBN19J1KL	2017-06-29 04:14:17
7th Pay Commission: Highlights of Cabinet nod on allowances for govt staff	http://www.business-standard.com/article/economy-policy/7th-pay-commission-highlights-of-cabinet-nod-on-allowances-for-govt-staff-117062900004_1.html	2017-06-29 03:55:00
Now, unlock your smartphone with fingerprint by just touching the screen	http://www.business-standard.com/article/international/now-unlock-your-smartphone-with-fingerprint-by-just-touching-the-screen-117062801439_1.html	2017-06-29 03:53:00
Citigroup boosts buybacks, dividends beyond Wall Street expectations	http://feeds.reuters.com/~r/reuters/INbusinessNews/~3/jdKZIEhR7Kc/usa-banks-stress-citigroup-idINKBN19J2U6	2017-06-29 03:38:54
Buffett's Berkshire on verge of becoming BofA's top shareholder	http://feeds.reuters.com/~r/reuters/INbusinessNews/~3/Id133SdPOJE/berkshire-hatha-bank-of-america-idINKBN19J2XP	2017-06-29 03:36:59
Rolls-Royce drivers are a lot younger than you think	http://www.business-standard.com/article/international/rolls-royce-drivers-are-a-lot-younger-than-you-think-117062900103_1.html	2017-06-29 03:35:00
TCS races past RIL by Rs 8,500 cr to reclaim status as most valued company	http://www.business-standard.com/article/companies/tcs-races-past-ril-by-rs-8-500-cr-to-reclaim-status-as-most-valued-company-117062800985_1.html	2017-06-29 03:21:00
Flipkart takes time to unveil Snapdeal offer	http://www.business-standard.com/article/companies/flipkart-takes-time-to-unveil-snapdeal-offer-117062900092_1.html	2017-06-29 03:19:00
With 1,600 hired in 6 months, half of Wipro's 14,000 US staff are Americans	http://www.business-standard.com/article/companies/with-1-600-hired-in-6-months-half-of-wipro-s-14-000-us-staff-are-americans-117062801132_1.html	2017-06-29 03:11:00
YC Deveshwar may get a Rs 1 cr monthly pay; ITC to seek shareholders' nod	http://www.business-standard.com/article/companies/yc-deveshwar-may-get-a-rs-1-cr-monthly-pay-itc-to-seek-shareholders-nod-117062900085_1.html	2017-06-29 03:02:00
Citigroup boosts buybacks, dividends beyond Wall Street expectations	http://feeds.reuters.com/~r/reuters/INbusinessNews/~3/jdKZIEhR7Kc/usa-banks-stress-citigroup-idINKBN19J2U6	2017-06-29 03:01:26
L&T Finance Holdings and group to raise Rs 15,000 cr for IPO finance	http://www.business-standard.com/article/markets/l-t-finance-holdings-and-group-to-raise-rs-15-000-cr-for-ipo-finance-117062801448_1.html	2017-06-29 02:55:00
GST on beedi: High tax rate could help Naxalites, fears RSS affiliate	http://www.business-standard.com/article/current-affairs/gst-on-beedi-high-tax-rate-could-help-naxalites-fears-rss-affiliate-117062801334_1.html	2017-06-29 02:50:00
U.S. judge allows some VW investor diesel claims to proceed	http://feeds.reuters.com/~r/reuters/INbusinessNews/~3/M8r30W9gik8/volkswagen-emissions-idINKBN19J2W4	2017-06-29 02:49:29
Debt-hit Gammon wants shareholders' nod for excess pay to CMD Rajan	http://www.business-standard.com/article/companies/debt-hit-gammon-wants-shareholders-nod-for-excess-pay-to-cmd-rajan-117062800867_1.html	2017-06-29 02:36:00
Niti Aayog wants greater role for oil & natural gas board in upstream biz	http://www.business-standard.com/article/economy-policy/niti-aayog-wants-greater-role-for-oil-natural-gas-board-in-upstream-biz-117062800470_1.html	2017-06-29 02:35:00
Fed gives big U.S. banks a green light for buyback, dividend plans	http://feeds.reuters.com/~r/reuters/INbusinessNews/~3/JfznUOSfseA/usa-banks-stress-idINKBN19J2RV	2017-06-29 02:34:48
Citigroup plans $18.9 billion capital payout over next four quarters	http://feeds.reuters.com/~r/reuters/INbusinessNews/~3/jdKZIEhR7Kc/usa-banks-stress-citigroup-idINKBN19J2U6	2017-06-29 02:27:26
Citigroup plans $18.9 billion capital payout over next four quarters	http://www.business-standard.com/article/reuters/citigroup-plans-18-9-billion-capital-payout-over-next-four-quarters-117062900075_1.html	2017-06-29 02:27:26
Petya ransomware attack: JNPT, other Indian firms affected	http://www.business-standard.com/article/economy-policy/petya-ransomware-attack-jnpt-other-indian-firms-affected-117062800329_1.html	2017-06-29 02:25:00
VW-Tata alliance likely to be called off	http://www.business-standard.com/article/companies/vw-tata-alliance-likely-to-be-called-off-117062900061_1.html	2017-06-29 02:06:00
Fed gives big U.S. banks a green light for buyback, dividend plans	http://feeds.reuters.com/~r/reuters/INbusinessNews/~3/JfznUOSfseA/usa-banks-stress-idINKBN19J2RV	2017-06-29 02:04:16
BEPS implementation seen clashing with domestic laws	http://www.business-standard.com/article/economy-policy/beps-implementation-seen-clashing-with-domestic-laws-117062800858_1.html	2017-06-29 02:00:00
Oil block licensing: Open acreage replaces NELP as new policy regime	http://www.business-standard.com/article/economy-policy/oil-block-licensing-open-acreage-replaces-nelp-as-new-policy-regime-117062800747_1.html	2017-06-29 01:51:00
After GM exit, Chinese JV Partner SAIC to enter India with MG brand	http://www.business-standard.com/article/companies/gm-s-india-exit-chinese-jv-partner-saic-eyeing-entry-into-domestic-market-117062800516_1.html	2017-06-29 01:47:00
Commodity markets turn bearish as prices fall	http://www.business-standard.com/article/markets/commodity-markets-turn-bearish-as-prices-fall-117062800509_1.html	2017-06-29 01:47:00
15 of 26 India-Israel farm projects operational; rest to start next year	http://www.business-standard.com/article/economy-policy/15-of-26-india-israel-farm-projects-operational-rest-to-start-next-year-117062800442_1.html	2017-06-29 01:40:00
Cabinet green light to Air India disinvestment	http://www.business-standard.com/article/economy-policy/cabinet-green-light-to-air-india-disinvestment-117062801240_1.html	2017-06-29 01:34:00
Nestle plan hailed as only the start of Schneider's shake-up	http://feeds.reuters.com/~r/reuters/INbusinessNews/~3/iCyGcKuZTyE/nestle-buyback-investors-idINKBN19J2HV	2017-06-29 01:16:32
Investors stay bullish on fintech bandwagon	http://www.business-standard.com/article/companies/investors-stay-bullish-on-fintech-bandwagon-117062801422_1.html	2017-06-29 01:05:00
In EU dealings, Google could learn from an erstwhile rival	http://feeds.reuters.com/~r/reuters/INbusinessNews/~3/45zw25px9jM/eu-google-antitrust-microsoft-idINKBN19J2O8	2017-06-29 00:55:12
Market round-up: Oil’s bearish bets prompt warning of violent rally	http://www.livemint.com/Money/SpNZodWrTbYz7OsFSOSzOM/Market-roundup-Oils-bearish-bets-prompt-warning-of-viole.html	2017-06-29 00:35:22
Debt biggest challenge for Air India's disinvestment	http://www.thehindu.com/business/Economy/debt-biggest-challenge-for-air-indias-disinvestment/article19165763.ece?utm_source=RSS_Feed&utm_medium=RSS&utm_campaign=RSS_Syndication	2017-06-29 00:26:32
Mindtree Board approves Rs 270 crore buyback plan	http://economictimes.indiatimes.com/markets/stocks/news/mindtree-board-approves-rs-270-crore-buyback-plan/articleshow/59355891.cms	2017-06-28 23:57:23
GST, monsoon key triggers for market: Reliance Securities CEO	http://www.business-standard.com/article/markets/gst-monsoon-key-triggers-for-market-reliance-securities-ceo-117062900017_1.html	2017-06-28 23:55:00
Higher taxes dent growth of local hedge funds	http://www.business-standard.com/article/markets/higher-taxes-dent-growth-of-local-hedge-funds-117062900007_1.html	2017-06-28 23:45:00
Nestle plan hailed as only the start of Schneider's shake-up	http://feeds.reuters.com/~r/reuters/INbusinessNews/~3/iCyGcKuZTyE/nestle-buyback-investors-idINKBN19J2HV	2017-06-28 23:32:31
JSW loans to loss-making entity co-owned by Sajjan Jindal's wife draw ire	http://www.business-standard.com/article/companies/jsw-loans-to-loss-making-entity-co-owned-by-sajjan-jindal-s-wife-draw-ire-117062800255_1.html	2017-06-28 23:26:00
Cabinet approves plan to privatise Air India	http://feeds.reuters.com/~r/reuters/INbusinessNews/~3/wgQ-nT8cLas/air-india-privatisation-idINKBN19J1TO	2017-06-28 23:17:17
Govt. approves 7th Pay Commission recommendations	http://www.thehindu.com/news/national/govt-approves-7th-pay-commission-recommendations/article19166124.ece?utm_source=RSS_Feed&utm_medium=RSS&utm_campaign=RSS_Syndication	2017-06-28 23:10:15
FPI count grows marginally in 4 years	http://www.business-standard.com/article/markets/fpi-count-grows-marginally-in-4-years-117062801456_1.html	2017-06-28 23:10:00
Govt. approves 7th Pay Commission recommendations	http://www.thehindu.com/news/national/govt-approves-7th-pay-commission-recommendations/article19166124.ece?utm_source=RSS_Feed&utm_medium=RSS&utm_campaign=RSS_Syndication	2017-06-28 23:08:42
Wipro touts U.S. jobs amid visa uncertainty	http://feeds.reuters.com/~r/reuters/INbusinessNews/~3/ydMi6cxmplY/wipro-ltd-united-states-jobs-idINKBN19J2A0	2017-06-28 22:32:32
Debt biggest challenge for Air India's disinvestment	http://www.thehindu.com/business/Economy/debt-biggest-challenge-for-air-indias-disinvestment/article19165763.ece?utm_source=RSS_Feed&utm_medium=RSS&utm_campaign=RSS_Syndication	2017-06-28 22:21:16
GST on beedi: High tax rate could help Naxalites, fears RSS affiliate	http://www.business-standard.com/article/current-affairs/gst-on-beedi-high-tax-rate-could-help-naxalites-fears-rss-affiliate-117062801334_1.html	2017-06-28 22:21:00
Reliance Jio files 54 global patents in FY17, says it is 'future ready'	http://www.business-standard.com/article/companies/reliance-jio-files-54-global-patents-in-fy17-says-it-is-future-ready-117062801234_1.html	2017-06-28 22:17:00
China’s SAIC enters India, to produce cars by 2019	http://www.thehindu.com/business/Industry/chinas-saic-enters-india-to-produce-cars-by-2019/article19165838.ece?utm_source=RSS_Feed&utm_medium=RSS&utm_campaign=RSS_Syndication	2017-06-28 22:16:02
Asian Development Bank issues Rs14 billion rupee-linked bonds	http://www.livemint.com/Money/4GQiFlfSg3S900N5524ZRO/Asian-Development-Bank-issues-Rs14-billion-rupeelinked-bond.html	2017-06-28 22:11:23
China’s SAIC enters India, to produce cars by 2019	http://www.thehindu.com/business/Industry/chinas-saic-enters-india-to-produce-cars-by-2019/article19165838.ece?utm_source=RSS_Feed&utm_medium=RSS&utm_campaign=RSS_Syndication	2017-06-28 22:09:46
Wipro touts U.S. jobs amid visa uncertainty	http://feeds.reuters.com/~r/reuters/INbusinessNews/~3/ydMi6cxmplY/wipro-ltd-united-states-jobs-idINKBN19J2A0	2017-06-28 22:03:20
Sri Lanka, India to set up solar unit soon	http://www.thehindu.com/business/Industry/sri-lanka-india-to-set-up-solar-unit-soon/article19165715.ece?utm_source=RSS_Feed&utm_medium=RSS&utm_campaign=RSS_Syndication	2017-06-28 22:00:01
Debt biggest challenge for Air India's disinvestment	http://www.thehindu.com/business/Economy/debt-biggest-challenge-for-air-indias-disinvestment/article19165763.ece?utm_source=RSS_Feed&utm_medium=RSS&utm_campaign=RSS_Syndication	2017-06-28 21:58:00
Sri Lanka, India to set up solar unit soon	http://www.thehindu.com/business/Industry/sri-lanka-india-to-set-up-solar-unit-soon/article19165715.ece?utm_source=RSS_Feed&utm_medium=RSS&utm_campaign=RSS_Syndication	2017-06-28 21:49:52
ADB issues Rs 14 billion Indian rupee linked bonds	http://economictimes.indiatimes.com/markets/bonds/adb-issues-rs-14-billion-indian-rupee-linked-bonds/articleshow/59357686.cms	2017-06-28 21:42:40
Westinghouse’s $20 billion nuclear deal needs a reboot	http://www.thehindu.com/business/Economy/westinghouses-20-billion-nuclear-deal-needs-a-reboot/article19165660.ece?utm_source=RSS_Feed&utm_medium=RSS&utm_campaign=RSS_Syndication	2017-06-28 21:41:57
Westinghouse’s $20 billion nuclear deal needs a reboot	http://www.thehindu.com/business/Economy/westinghouses-20-billion-nuclear-deal-needs-a-reboot/article19165660.ece?utm_source=RSS_Feed&utm_medium=RSS&utm_campaign=RSS_Syndication	2017-06-28 21:41:43
Hindustan Petroleum in dollar market to sell $500 million bonds	http://www.livemint.com/Money/a1rgtZ42lX073y9QOSRxYI/Hindustan-Petroleum-in-dollar-market-to-sell-500-million-bo.html	2017-06-28 21:41:05
AIG shareholders approve $9.58 million for ex-CEO's 2016 compensation	http://feeds.reuters.com/~r/reuters/INbusinessNews/~3/tG3FIbzA868/aig-agm-idINKBN19J272	2017-06-28 21:33:13
Govt. unveils new hydrocarbon policy	http://www.thehindu.com/business/Economy/govt-unveils-new-hydrocarbon-policy/article19165558.ece?utm_source=RSS_Feed&utm_medium=RSS&utm_campaign=RSS_Syndication	2017-06-28 21:32:28
Niti Aayog moots new regulator for coal, gas	http://www.thehindu.com/business/Industry/niti-aayog-moots-new-regulator-for-coal-gas/article19165602.ece?utm_source=RSS_Feed&utm_medium=RSS&utm_campaign=RSS_Syndication	2017-06-28 21:31:20
Axis Bank raises Rs 3,500 crore to augment tier-I capital	http://economictimes.indiatimes.com/markets/stocks/news/axis-bank-raises-rs-3500-crore-to-augment-tier-i-capital/articleshow/59357439.cms	2017-06-28 21:24:56
Govt to divest 5% in RCF on 29-30 June, to raise Rs 200 crore	http://www.livemint.com/Money/KNcQt5vs0mLwLnwAQ0DzzH/Govt-to-divest-5-in-RCF-on-2930-June-to-raise-Rs-200-cror.html	2017-06-28 21:24:51
Govt. unveils new hydrocarbon policy	http://www.thehindu.com/business/Economy/govt-unveils-new-hydrocarbon-policy/article19165558.ece?utm_source=RSS_Feed&utm_medium=RSS&utm_campaign=RSS_Syndication	2017-06-28 21:23:50
British supermarket chain Tesco to cut 1,200 head office jobs	http://feeds.reuters.com/~r/reuters/INbusinessNews/~3/iSp72AxVLDM/tesco-redundancies-idINKBN19J195	2017-06-28 21:22:46
Govt to divest 5% in RCF on Jun 29-30; to raise Rs 200cr	http://economictimes.indiatimes.com/markets/stocks/news/govt-to-divest-5-in-rcf-on-jun-29-30-to-raise-rs-200cr/articleshow/59357435.cms	2017-06-28 21:22:06
Jute accessories like bags to be sold online	http://www.thehindu.com/business/Industry/jute-accessories-like-bags-to-be-sold-online/article19165468.ece?utm_source=RSS_Feed&utm_medium=RSS&utm_campaign=RSS_Syndication	2017-06-28 21:18:28
Cabinet green light to Air India disinvestment	http://www.business-standard.com/article/economy-policy/cabinet-green-light-to-air-india-disinvestment-117062801240_1.html	2017-06-28 21:09:00
InFocus lines up $10 mn for India phone sales	http://www.thehindu.com/business/Industry/infocus-lines-up-10-mn-for-india-phone-sales/article19165214.ece?utm_source=RSS_Feed&utm_medium=RSS&utm_campaign=RSS_Syndication	2017-06-28 21:06:44
Meat processor cuts deal with ABC in 'pink slime' defamation case	http://feeds.reuters.com/~r/reuters/INbusinessNews/~3/KCSDBTEzpgU/abc-pinkslime-idINKBN19J24U	2017-06-28 21:02:51
‘We have shifted from selling to counselling’	http://www.thehindu.com/business/Industry/we-have-shifted-from-selling-to-counselling/article19164981.ece?utm_source=RSS_Feed&utm_medium=RSS&utm_campaign=RSS_Syndication	2017-06-28 20:55:58
Corrected: U.S. charges Penn West Petroleum with accounting fraud	http://feeds.reuters.com/~r/reuters/INbusinessNews/~3/xO3ussdXzfc/penn-west-sec-idINKBN19J22D	2017-06-28 20:55:10
TVS in pact with Abans to sell three wheelers in Sri Lanka	http://www.thehindu.com/business/Industry/tvs-in-pact-with-abans-to-sell-three-wheelers-in-sri-lanka/article19164838.ece?utm_source=RSS_Feed&utm_medium=RSS&utm_campaign=RSS_Syndication	2017-06-28 20:53:07
‘We have shifted from selling to counselling’	http://www.thehindu.com/business/Industry/we-have-shifted-from-selling-to-counselling/article19164981.ece?utm_source=RSS_Feed&utm_medium=RSS&utm_campaign=RSS_Syndication	2017-06-28 20:51:54
Hindustan Petroleum may raise $500 million by selling dollar bonds	http://economictimes.indiatimes.com/markets/bonds/hindustan-petroleum-in-dollar-market-to-sell-500-million-bonds/articleshow/59356980.cms	2017-06-28 20:46:09
TVS in pact with Abans to sell three wheelers in Sri Lanka	http://www.thehindu.com/business/Industry/tvs-in-pact-with-abans-to-sell-three-wheelers-in-sri-lanka/article19164838.ece?utm_source=RSS_Feed&utm_medium=RSS&utm_campaign=RSS_Syndication	2017-06-28 20:43:06
U.S. charges Penn West Petroleum with accounting fraud	http://feeds.reuters.com/~r/reuters/INbusinessNews/~3/xO3ussdXzfc/penn-west-sec-idINKBN19J22D	2017-06-28 20:40:17
Cabinet approves plan to sell government stake in Air India	http://feeds.reuters.com/~r/reuters/INbusinessNews/~3/wgQ-nT8cLas/air-india-privatisation-idINKBN19J1TO	2017-06-28 20:04:26
Wall Street rises as market takes a relook at ECB chief's comments	http://economictimes.indiatimes.com/markets/stocks/news/wall-street-rises-as-market-takes-a-relook-at-ecb-chiefs-comments/articleshow/59356476.cms	2017-06-28 20:02:25
Corporation Bank to raise up to Rs3,500 crore from share sale	http://www.livemint.com/Money/aL28PLOpB4vAuoEVJA6JQI/Corporation-Bank-to-raise-up-to-Rs3500-crore-from-share-sal.html	2017-06-28 19:59:58
Boeing expands CFO Greg Smith's role	http://feeds.reuters.com/~r/reuters/INbusinessNews/~3/d_ciaC_bv1g/boeing-cfo-idINKBN19J1YX	2017-06-28 19:59:58
Fortis Healthcare gets shareholders' nod to hike FIIs shareholding limit	http://economictimes.indiatimes.com/markets/stocks/news/fortis-healthcare-gets-shareholders-nod-to-hike-fiis-shareholding-limit/articleshow/59356407.cms	2017-06-28 19:56:20
Corporation Bank to raise up to Rs 3,500 crore from share sale	http://economictimes.indiatimes.com/markets/stocks/news/corporation-bank-to-raise-up-to-rs-3500-crore-from-share-sale/articleshow/59356322.cms	2017-06-28 19:51:28
Petya ransomware attack: JNPT, other Indian firms affected	http://www.business-standard.com/article/economy-policy/petya-ransomware-attack-jnpt-other-indian-firms-affected-117062800329_1.html	2017-06-28 19:46:00
India tightens scrutiny of oil, gas fields to boost output	http://feeds.reuters.com/~r/reuters/INbusinessNews/~3/aiTaPyITwMg/india-oil-security-idINKBN19J1WY	2017-06-28 19:45:53
AU Small Finance Bank IPO subscribed 18% on Day 1	http://www.livemint.com/Money/c61kbmGSLBTeUPJhSeMiGO/AU-Small-Finance-Bank-IPO-subscribed-18-on-Day-1.html	2017-06-28 19:45:32
Good news for govt employees: Cabinet clears 7th pay panel recommendations	http://www.business-standard.com/article/economy-policy/good-news-for-govt-employees-cabinet-clears-7th-pay-panel-recommendations-117062801080_1.html	2017-06-28 19:45:00
Government raises allowances for its employees, pensioners	http://feeds.reuters.com/~r/reuters/INbusinessNews/~3/ArTJstpA67k/india-cabinet-pay-idINKBN19J1WM	2017-06-28 19:43:29
More precious than gold? Copper's the better inflation hedge	http://economictimes.indiatimes.com/markets/commodities/views/more-precious-than-gold-coppers-the-better-inflation-hedge/articleshow/59356190.cms	2017-06-28 19:40:48
Godrej Industries to raise Rs 400 crore through Godrej Agrovet IPO	http://economictimes.indiatimes.com/markets/stocks/news/godrej-industries-to-raise-rs-400-crore-through-godrej-agrovet-ipo/articleshow/59355978.cms	2017-06-28 19:26:21
Rupee edges lower by 2 paise to 64.55 a dollar	http://economictimes.indiatimes.com/markets/forex/rupee-edges-lower-by-2-paise-to-64-55-a-dollar/articleshow/59355943.cms	2017-06-28 19:23:41
Bank of England's Carney says to debate rate rise \in the coming months\""	http://feeds.reuters.com/~r/reuters/INbusinessNews/~3/FNP0t1Utz1k/britain-boe-carney-idINKBN19J1UE	2017-06-28 19:20:34
Mindtree Board approves Rs 270 crore buyback plan	http://economictimes.indiatimes.com/markets/stocks/news/mindtree-board-approves-rs-270-crore-buyback-plan/articleshow/59355891.cms	2017-06-28 19:18:59
Sebi seeks to ease norms for FPIs to shun P-Note route	http://www.livemint.com/Industry/2l2p5eZF0f8BhNDpna5DDP/Sebi-proposes-relaxed-entry-norms-for-FPIs-to-shun-PNote-ro.html	2017-06-28 19:17:38
Air India disinvestment gets in-principle Cabinet approval	http://www.business-standard.com/article/economy-policy/air-india-disinvestment-gets-in-principle-cabinet-approval-117062801024_1.html	2017-06-28 19:15:00
Cabinet approves proposal to sell govt stake in Air India	http://feeds.reuters.com/~r/reuters/INbusinessNews/~3/wgQ-nT8cLas/air-india-privatisation-idINKBN19J1TO	2017-06-28 19:14:59
TCS reclaims most valued company status; RIL slips to 2nd spot	http://economictimes.indiatimes.com/markets/stocks/news/tcs-reclaims-most-valued-company-status-ril-slips-to-2nd-spot/articleshow/59355800.cms	2017-06-28 19:09:11
Euro, bond yields fall after sources say Draghi comments overinterpreted	http://feeds.reuters.com/~r/reuters/INbusinessNews/~3/AqC9_j0OxVU/eurozone-markets-idINKBN19J1T8	2017-06-28 19:08:59
Wall Street higher as banks rise; ECB comment reassessed	http://feeds.reuters.com/~r/reuters/INbusinessNews/~3/ghCizGS2tYQ/usa-stocks-idINKBN19J1Q0	2017-06-28 19:07:06
Aadhaar-PAN linking: Only 2 days left! Here is how to do it in easy steps	http://www.business-standard.com/article/economy-policy/aadhaar-pan-linking-only-2-days-left-here-is-how-to-do-it-in-easy-steps-117062800716_1.html	2017-06-28 19:05:00
Sebi proposes relaxed entry norms for FPIs to shun P-Note route	http://economictimes.indiatimes.com/markets/stocks/news/sebi-proposes-relaxed-entry-norms-for-fpis-to-shun-p-note-route/articleshow/59355724.cms	2017-06-28 19:03:52
Russia's Rosneft says to complete Essar deal in nearest future	http://feeds.reuters.com/~r/reuters/INbusinessNews/~3/mRnv9caQJ6w/russia-rosneft-essar-idINKBN19J1SJ	2017-06-28 19:03:46
Sebi allows NRIs to hedge currency risk	http://www.livemint.com/Money/Kpzb6MjpnX4pz2hxZbwYjN/Sebi-allows-NRIs-to-hedge-currency-risk.html	2017-06-28 19:02:29
UCO Bank to raise Rs 3,000 crore this fiscal	http://economictimes.indiatimes.com/markets/stocks/news/uco-bank-to-raise-rs-3000-crore-this-fiscal/articleshow/59355652.cms	2017-06-28 18:58:52
Sebi allows NRIs to hedge currency risk	http://economictimes.indiatimes.com/markets/stocks/news/sebi-allows-nris-to-hedge-currency-risk/articleshow/59355611.cms	2017-06-28 18:55:24
Analysis: Despite weak oil prices, OPEC still pockets more dollars	http://feeds.reuters.com/~r/reuters/INbusinessNews/~3/tf5IPoaytkg/opec-oil-revenues-idINKBN19J1QG	2017-06-28 18:50:45
ECB chief was overinterpreted by markets: sources	http://feeds.reuters.com/~r/reuters/INbusinessNews/~3/DcCgqLKHkdU/ecb-policy-idINKBN19J1K9	2017-06-28 18:50:13
Godrej Industries to raise Rs400 crore through Godrej Agrovet IPO	http://www.livemint.com/Money/O7v5y37yY4e1k7VyPWwoXL/Godrej-Industries-to-raise-Rs400-crore-through-Godrej-Agrove.html	2017-06-28 18:48:57
There's a violent rally brewing in crude oil market	http://economictimes.indiatimes.com/markets/commodities/news/theres-a-violent-rally-brewing-in-crude-oil-market/articleshow/59355325.cms	2017-06-28 18:41:45
Astron Paper files IPO papers with Sebi	http://economictimes.indiatimes.com/markets/ipos/fpos/astron-paper-files-ipo-papers-with-sebi/articleshow/59355302.cms	2017-06-28 18:40:18
Allahabad Bank seeks to raise Rs 2,000 crore this fiscal	http://economictimes.indiatimes.com/markets/stocks/news/allahabad-bank-seeks-to-raise-rs-2000-crore-this-fiscal/articleshow/59355238.cms	2017-06-28 18:34:34
Nestle plans $20.8 billion share buyback amid Third Point pressure	http://www.livemint.com/Money/yXyu1ZEUP6LvcFpYAUSJLJ/Nestle-plans-208-billion-share-buyback-amid-Third-Point-pr.html	2017-06-28 18:26:32
Britain’s Co-operative Bank agrees $900 million rescue package	http://www.livemint.com/Money/oIL3IobB3YPedjuGfEuLSM/Britains-Cooperative-Bank-agrees-900-million-rescue-packa.html	2017-06-28 18:14:23
Meal-kit maker Blue Apron slashes valuation expectations by a third	http://feeds.reuters.com/~r/reuters/INbusinessNews/~3/mls4TXB5KOA/blueapron-ipo-idINKBN19J1KL	2017-06-28 18:11:58
ECB chief was overinterpreted by markets: sources	http://feeds.reuters.com/~r/reuters/INbusinessNews/~3/DcCgqLKHkdU/ecb-policy-idINKBN19J1K9	2017-06-28 18:11:43
Monsanto profit beats estimates on soybean seed demand	http://feeds.reuters.com/~r/reuters/INbusinessNews/~3/PWmB0wbIBbs/monsanto-results-idINKBN19J1IN	2017-06-28 18:10:27
Gold prices stay steady, silver prices surge by Rs 335 per kg	http://www.livemint.com/Money/il45gPResan72Dt5qX4LgL/Gold-prices-stay-steady-silver-prices-surge-by-Rs-335-per-k.html	2017-06-28 18:08:38
ETMarkets Evening Podcast: Expert views on Nifty’s 6th straight fall	http://economictimes.indiatimes.com/markets/stocks/news/etmarkets-evening-podcast-expert-views-on-niftys-6th-straight-fall/articleshow/59354776.cms	2017-06-28 17:57:08
Monsanto reports 17.6 percent jump in quarterly profit	http://feeds.reuters.com/~r/reuters/INbusinessNews/~3/PWmB0wbIBbs/monsanto-results-idINKBN19J1IN	2017-06-28 17:49:56
Mindtree Board approves Rs270 crore share buyback plan	http://www.livemint.com/Money/CBJ7qFdjfBu1Y2uhw6zkkO/Mindtree-Board-approves-Rs270-crore-share-buyback-plan.html	2017-06-28 17:47:54
German fiscal plans include provisions for possible ECB rate hikes: Schaeuble	http://feeds.reuters.com/~r/reuters/INbusinessNews/~3/8XvPpWhloko/germany-budget-schaeuble-idINKBN19J1IF	2017-06-28 17:46:15
iKeva: A holistic workspace	http://www.thehindu.com/business/markets/ikeva-hyderabad-a-holistic-workspace/article19161898.ece?utm_source=RSS_Feed&utm_medium=RSS&utm_campaign=RSS_Syndication	2017-06-28 17:39:24
iKeva: A holistic workspace	http://www.thehindu.com/business/markets/ikeva-hyderabad-a-holistic-workspace/article19161898.ece?utm_source=RSS_Feed&utm_medium=RSS&utm_campaign=RSS_Syndication	2017-06-28 17:38:11
Tourist trap: China's surpluses may be bigger than thought	http://feeds.reuters.com/~r/reuters/INbusinessNews/~3/iBGP39U7QgQ/global-economy-china-tourists-idINKBN19J1FV	2017-06-28 17:37:12
Oil block licensing: Open acreage replaces NELP as new policy regime	http://www.business-standard.com/article/economy-policy/open-acreage-replaces-nelp-as-new-policy-regime-in-oil-licensing-117062800747_1.html	2017-06-28 17:32:00
Election Commission ties up with Facebook to register voters from July 1	http://www.business-standard.com/article/current-affairs/election-commission-ties-up-with-facebook-to-register-voters-from-july-1-117062800585_1.html	2017-06-28 17:25:00
Allahabad Bank seeks to raise Rs2,000 crore this fiscal	http://www.livemint.com/Money/69WzxWczInUS7khxmtQzxH/Allahabad-Bank-seeks-to-raise-Rs2000-crore-this-fiscal.html	2017-06-28 17:15:41
India's largest container port disrupted by global cyber attack	http://feeds.reuters.com/~r/reuters/INbusinessNews/~3/ZUpzgVP2uKo/cyber-attack-india-idINKBN19J0D9	2017-06-28 17:14:43
EC, Facebook collaborate to launch voter registration campaign from July 1	http://www.business-standard.com/article/current-affairs/ec-facebook-collaborate-to-launch-voter-registration-campaign-from-july-1-117062800585_1.html	2017-06-28 17:14:00
Tech View: Nifty forms small bearish candle, may bounce	http://economictimes.indiatimes.com/markets/stocks/news/tech-view-nifty-forms-small-bearish-candle-may-bounce/articleshow/59354213.cms	2017-06-28 17:11:31
UCO Bank to raise Rs3,000 crore this fiscal	http://www.livemint.com/Money/UIhFdf9W0xQcAx46Mdiv6H/UCO-Bank-to-raise-Rs3000-crore-this-fiscal.html	2017-06-28 17:09:53
European Union extends Russia sanctions until Jan 2018	http://feeds.reuters.com/~r/reuters/INbusinessNews/~3/YiQ12xFf_W8/ukraine-crisis-eu-sanctions-idINKBN19J1DG	2017-06-28 17:08:20
F&O: Call writing at 9,500 & 9,550 to restrict Nifty upside	http://economictimes.indiatimes.com/markets/stocks/news/fo-call-writing-at-9500-9550-to-restrict-nifty-upside/articleshow/59354107.cms	2017-06-28 17:02:43
Mint50 schemes to invest in - 29 June 2017	http://www.livemint.com/Money/KdAOpRA733o26RYBIR9caN/Mint50-schemes-to-invest-in--29-June-2017.html	2017-06-28 16:59:48
Bank fixed deposit rates (28 June 2017)	http://www.livemint.com/Money/IkGjtUuyvAvzxcPFC5CJFP/Bank-fixed-deposit-rates-28-June-2017.html	2017-06-28 16:59:06
Fair usage policy of internet and mobile data service providers	http://www.livemint.com/Money/0qqRtM9p1a4odxI8aAUfrN/Fair-usage-policy-of-internet-and-mobile-data-service-provid.html	2017-06-28 16:58:27
Mutual fund returns are net of expenses	http://www.livemint.com/Money/Ol15AsKrLcYAO7bLMsEMLP/Mutual-fund-returns-are-net-of-expenses.html	2017-06-28 16:57:05
Ready or not, Indian businesses brace for biggest-ever tax reform	http://feeds.reuters.com/~r/reuters/INbusinessNews/~3/-zUN-ck6sKY/india-tax-gst-modi-idINKBN19J08O	2017-06-28 16:55:32
British supermarket chain Tesco to cut 1,200 head office jobs	http://feeds.reuters.com/~r/reuters/INbusinessNews/~3/iSp72AxVLDM/tesco-redundancies-idINKBN19J195	2017-06-28 16:52:52
Exclusive: Halliburton in talks to buy billionaire Kaiser's equipment firm - sources	http://feeds.reuters.com/~r/reuters/INbusinessNews/~3/42FH2Zerc0c/esp-m-a-halliburton-idINKBN19J1BA	2017-06-28 16:48:24
No more real estate and gold for us	http://www.livemint.com/Money/HhaU6ItZWjTh61hbMM8jwO/No-more-real-estate-and-gold-for-us.html	2017-06-28 16:42:31
Why financial stocks cannot be ignored	http://www.livemint.com/Money/vj5eLqZz31eM2WkP1DGCFL/Why-financial-stocks-cannot-be-ignored.html	2017-06-28 16:41:02
Australia probes Uber recruitment as drivers seek employee status	http://feeds.reuters.com/~r/reuters/INbusinessNews/~3/qiFlg-VngMI/uber-australia-idINKBN19J1AI	2017-06-28 16:39:47
UK supermarket Tesco to cut 1,200 head office jobs	http://feeds.reuters.com/~r/reuters/INbusinessNews/~3/iSp72AxVLDM/tesco-redundancies-idINKBN19J195	2017-06-28 16:30:59
Expect Nifty at 9000 by July end when largecaps fall: Sanjiv Bhasin, IIFL	http://economictimes.indiatimes.com/markets/expert-view/expect-nifty-at-9000-by-july-end-when-largecaps-fall-sanjiv-bhasin-iifl/articleshow/59353570.cms	2017-06-28 16:30:50
Nifty50 logs longest losing streak of 2017; Sensex tumbles 124 pts	http://economictimes.indiatimes.com/markets/stocks/news/nifty50-logs-longest-losing-streak-of-2017-sensex-tumbles-123-pts/articleshow/59353521.cms	2017-06-28 16:27:48
Brexit, new challenges will force EU budget change - Commission	http://feeds.reuters.com/~r/reuters/INbusinessNews/~3/wO2xaJSNYJk/eu-budget-future-idINKBN19J184	2017-06-28 16:21:47
Oil stays below $47 as U.S. inventory report revives glut worries	http://feeds.reuters.com/~r/reuters/INbusinessNews/~3/IWsFrw_AI00/global-oil-idINKBN19J01T	2017-06-28 16:16:07
China-Pakistan corridor going smoothly despite challenges-minister	http://feeds.reuters.com/~r/reuters/INbusinessNews/~3/nc5sLvEol_8/china-pakistan-corridor-idINKBN19J0BK	2017-06-28 16:13:08
Ad group WPP says still working to resolve Petya attack	http://feeds.reuters.com/~r/reuters/INbusinessNews/~3/6cwb-5I0qQk/cyber-attack-wpp-idINKBN19J172	2017-06-28 16:12:01
Analysis - Oil pipeline firms' discounts rile clients, roil markets	http://feeds.reuters.com/~r/reuters/INbusinessNews/~3/wjvHbUGF4Xo/usa-pipelines-tariffs-idINKBN19J16J	2017-06-28 16:04:25
Higher valuations, GST causing nervousness in market: Amit Nigam, Peerless MF	http://economictimes.indiatimes.com/markets/expert-view/higher-valuations-gst-causing-nervousness-in-market-amit-nigam-peerless-mf/articleshow/59353101.cms	2017-06-28 16:02:59
Nestle plans $20.8 billion share buyback amid Third Point pressure	http://feeds.reuters.com/~r/reuters/INbusinessNews/~3/94JsEWe57xA/nestle-thirdpoint-idINKBN19J162	2017-06-28 16:02:19
Nifty ends below 9,500; Reliance Industries drags	http://feeds.reuters.com/~r/reuters/INbusinessNews/~3/5aBusxdIL3M/india-nifty-sensex-stock-markets-idINKBN19J0O3	2017-06-28 15:57:29
The people of India should take the credit for GST: Jayant Sinha, MoS, Aviation	http://economictimes.indiatimes.com/markets/expert-view/the-people-of-india-should-take-the-credit-for-gst-jayant-sinha-mos-aviation/articleshow/59353721.cms	2017-06-28 15:49:06
Cyber attack hits BNP Paribas arm	http://feeds.reuters.com/~r/reuters/INbusinessNews/~3/JyqgfHNkp84/cyber-attack-bnp-paribas-idINKBN19J14S	2017-06-28 15:48:32
Sensex ends over 100 points lower, Nifty below 9,500 a day before expiry	http://www.business-standard.com/article/markets/sensex-ends-over-100-points-lower-nifty-below-9-500-a-day-before-expiry-117062800578_1.html	2017-06-28 15:38:00
Sensex ends 124 points lower, Nifty below 9,500 a day before expiry	http://www.business-standard.com/article/markets/sensex-ends-124-points-lower-nifty-below-9-500-a-day-before-expiry-117062800578_1.html	2017-06-28 15:38:00
1993 Mumbai blasts convict Mustafa Dossa dies of cardiac arrest	http://www.business-standard.com/article/current-affairs/1993-mumbai-blasts-convict-mustafa-dossa-dies-of-cardiac-arrest-117062800560_1.html	2017-06-28 15:37:00
Gold prices stay firm on global cues, jewellers’ buying	http://www.livemint.com/Money/8oJg6Ln7Ww0rvjI94cKwcI/Gold-prices-stay-firm-on-global-cues-jewellers-buying.html	2017-06-28 15:36:09
Don’t be rigid on GST, be prepared to change: Bimal Jalan	http://economictimes.indiatimes.com/markets/expert-view/dont-be-rigid-on-gst-be-prepared-to-change-bimal-jalan/articleshow/59352596.cms	2017-06-28 15:29:34
Sebi plans to recruit two executive directors	http://www.livemint.com/Money/ubwxuc1OC4qCS7FrmMuVVM/Sebi-plans-to-recruit-two-executive-directors.html	2017-06-28 15:00:11
China to further relax curbs on foreign investment	http://feeds.reuters.com/~r/reuters/INbusinessNews/~3/o7mTsxaQjWw/china-economy-foreign-investment-idINKBN19J106	2017-06-28 14:59:33
China to further relax curbs on foreign investment	http://www.business-standard.com/article/reuters/china-to-further-relax-curbs-on-foreign-investment-117062800543_1.html	2017-06-28 14:59:33
Everything you wanted to know about GST but were too afraid to ask	http://www.business-standard.com/article/economy-policy/everything-you-wanted-to-know-about-gst-but-were-too-afraid-to-ask-117062800413_1.html	2017-06-28 14:58:00
Euro, bond yields drive higher on ECB scale-back bets	http://economictimes.indiatimes.com/markets/stocks/news/euro-bond-yields-drive-higher-on-ecb-scale-back-bets/articleshow/59352076.cms	2017-06-28 14:56:49
Activist investor calls Hong Kong market rout	http://feeds.reuters.com/~r/reuters/INbusinessNews/~3/T9MjKKxrous/hongkong-stocks-webb-idINKBN19J0ZB	2017-06-28 14:52:08
GST launch mock drill today: Know how Team Jaitley is preparing for July 1	http://www.business-standard.com/article/economy-policy/gst-launch-mock-drill-today-know-how-team-jaitley-is-preparing-for-july-1-117062800459_1.html	2017-06-28 14:50:00
GSTN safe from global malware attack, no need to worry: CEO	http://www.thehindu.com/news/national/gstn-safe-from-global-malware-attack-no-need-to-worry-ceo-prakash-kumar/article19159578.ece?utm_source=RSS_Feed&utm_medium=RSS&utm_campaign=RSS_Syndication	2017-06-28 14:47:36
GSTN safe from global malware attack, no need to worry: CEO	http://www.thehindu.com/news/national/gstn-safe-from-global-malware-attack-no-need-to-worry-ceo/article19159578.ece?utm_source=RSS_Feed&utm_medium=RSS&utm_campaign=RSS_Syndication	2017-06-28 14:44:23
Gold stays firm on global cues, jewellers' buying	http://economictimes.indiatimes.com/markets/commodities/news/gold-stays-firm-on-global-cues-jewellers-buying/articleshow/59351883.cms	2017-06-28 14:42:44
We expect a 20% AUM growth for FY18: VP Nandakumar, Manappuram Finance	http://economictimes.indiatimes.com/markets/expert-view/we-expect-a-20-aum-growth-for-fy18-vp-nandakumar-manappuram-finance/articleshow/59351600.cms	2017-06-28 14:21:27
Nifty slips below 9,500 as banks continue to fall; Sensex down 100 points	http://www.business-standard.com/article/markets/nifty-slips-below-9-500-as-banks-continue-to-fall-sensex-down-100-points-117062800383_1.html	2017-06-28 14:21:00
Global markets: Euro, bond yields drive higher on ECB scale-back bets	http://feeds.reuters.com/~r/reuters/INbusinessNews/~3/uuh10xIDUPA/global-markets-idINKBN19J0V7	2017-06-28 14:15:44
Trinamool to boycott midnight GST function, Congress and others might too	http://www.business-standard.com/article/economy-policy/trinamool-to-boycott-midnight-gst-function-congress-and-others-might-too-117062800495_1.html	2017-06-28 14:11:00
Sebi plans to recruit new executive directors	http://economictimes.indiatimes.com/markets/stocks/news/sebi-plans-to-recruit-new-executive-directors/articleshow/59351478.cms	2017-06-28 14:10:10
Emerging market borrowing spree lifts global debt to record $217 trillion - IIF	http://feeds.reuters.com/~r/reuters/INbusinessNews/~3/EpMIoUmbx4U/emerging-debt-iif-idINKBN19J0UB	2017-06-28 14:05:07
Bullish on 5 sectors post GST: Sridhar Sivaram, Enam Holdings	http://economictimes.indiatimes.com/markets/expert-view/bullish-on-5-sectors-post-gst-sridhar-sivaram-enam-holdings/articleshow/59351405.cms	2017-06-28 14:03:13
Japan regulator ends LNG resale restrictions	http://feeds.reuters.com/~r/reuters/INbusinessNews/~3/GSF3sVC_G4o/lng-japan-investigation-idINKBN19J0TP	2017-06-28 14:00:12
Asia stocks pressured as Wall Street hit by healthcare vote delay	http://www.business-standard.com/article/reuters/asia-stocks-pressured-as-wall-street-hit-by-healthcare-vote-delay-117062800106_1.html	2017-06-28 13:57:07
Exclusive: China's CNPC suspends fuel sales to North Korea as risks mount - sources	http://feeds.reuters.com/~r/reuters/INbusinessNews/~3/z0yO8Lm1xX4/china-northkorea-oil-idINKBN19J0T8	2017-06-28 13:54:32
Raymond shares rise on investment plans for Amravati plant	http://economictimes.indiatimes.com/markets/stocks/news/raymond-shares-rise-on-investment-plans-for-amravati-plant/articleshow/59351224.cms	2017-06-28 13:48:26
Treasury head of SBI sees scope of another 50 bps rate cut by RBI	http://economictimes.indiatimes.com/markets/stocks/news/treasury-head-of-sbi-sees-scope-of-another-50-bps-rate-cut-by-rbi/articleshow/59351212.cms	2017-06-28 13:47:05
Sonia leads Oppn support to Meira, says Prez polls an ideological battle	http://www.business-standard.com/article/politics/sonia-leads-oppn-support-to-meira-says-prez-polls-an-ideological-battle-117062800395_1.html	2017-06-28 13:47:00
ICICI Pru hits highest level since listing; stock up 65% from November low	http://www.business-standard.com/article/markets/icici-pru-hits-highest-level-since-listing-stock-up-65-from-november-low-117062800443_1.html	2017-06-28 13:47:00
India's war on cash: New ATMs fall 88%, card transactions up 245%	http://www.business-standard.com/article/economy-policy/india-s-war-on-cash-new-atms-fall-88-card-transactions-up-245-117062800295_1.html	2017-06-28 13:45:00
India should revisit lofty coal output targets as demand weak - NITI Aayog	http://feeds.reuters.com/~r/reuters/INbusinessNews/~3/s8f99o7tOqI/india-coal-idINKBN19J0P1	2017-06-28 13:43:55
GST watch: With long-term gains comes short-term transitional pain	http://economictimes.indiatimes.com/markets/stocks/news/gst-watch-with-long-term-gains-comes-short-term-transitional-pain/articleshow/59351103.cms	2017-06-28 13:41:42
GST watch: With long-term gains comes short-term transitional pain	http://economictimes.indiatimes.com/markets/market-moguls/gst-watch-with-long-term-gains-comes-short-term-transitional-pain/articleshow/59351202.cms	2017-06-28 13:41:42
Market Now: Asian Paints, RIL, ITC among top losers in Nifty	http://economictimes.indiatimes.com/markets/stocks/news/market-now-asian-paints-ril-itc-among-top-losers-in-nifty/articleshow/59351094.cms	2017-06-28 13:41:25
Market Now: Nifty PSU Bank index continue to fall; SBI, IDBI Bank down	http://economictimes.indiatimes.com/markets/stocks/news/market-now-nifty-psu-bank-index-continue-to-fall-sbi-idbi-bank-down/articleshow/59351052.cms	2017-06-28 13:39:15
China stocks down, Li's remarks raise growth, regulatory concerns	http://economictimes.indiatimes.com/markets/stocks/news/china-stocks-down-lis-remarks-raise-growth-regulatory-concerns/articleshow/59351014.cms	2017-06-28 13:36:32
540 firms grow profit for 10 straight quarters; 10 rise up to 1,000% in 2 years	http://economictimes.indiatimes.com/markets/stocks/news/540-firms-grow-profit-for-10-straight-quarters-10-rise-up-to-1000-in-2-years/articleshow/59350957.cms	2017-06-28 13:33:20
Eris Lifesciences to make stock market debut tomorrow	http://economictimes.indiatimes.com/markets/ipos/fpos/eris-lifesciences-to-make-stock-market-debut-tomorrow/articleshow/59350919.cms	2017-06-28 13:31:30
Deutsche Bank said to face derivative loss up to $60 million	http://www.livemint.com/Money/AUBaYEP5mM6wKFQl3jYQWL/Deutsche-Bank-said-to-face-derivative-loss-up-to-60-million.html	2017-06-28 13:29:23
Eris Lifesciences to make stock market debut tomorrow	http://www.livemint.com/Money/qHt0iO9gXrcGbpWhUzXgtJ/Eris-Lifesciences-to-make-stock-market-debut-tomorrow.html	2017-06-28 13:25:49
Everything you wanted to know about GST but were too afraid to ask	http://www.business-standard.com/article/economy-policy/everything-you-wanted-to-know-about-gst-but-were-too-afraid-to-ask-117062800413_1.html	2017-06-28 13:25:00
Promoters selling shares; it’s a message for you & me too	http://economictimes.indiatimes.com/markets/stocks/news/promoters-selling-shares-its-a-message-for-you-me-too/articleshow/59350779.cms	2017-06-28 13:24:24
Tech, oil slump sends European shares to two-month low	http://economictimes.indiatimes.com/markets/stocks/news/tech-oil-slump-sends-european-shares-to-two-month-low/articleshow/59350769.cms	2017-06-28 13:23:46
Polson, Rasoi rally over 50% in two weeks	http://www.business-standard.com/article/markets/polson-rasoi-rally-over-50-in-two-weeks-117062800389_1.html	2017-06-28 13:13:00
India’s IPO mart has changed; what hasn’t is investor greed	http://economictimes.indiatimes.com/markets/stocks/news/indias-ipo-mart-has-changed-what-hasnt-is-investor-greed/articleshow/59350597.cms	2017-06-28 13:08:49
Nifty slips below 9,500 as banks continue to fall; Sensex down 100 points	http://www.business-standard.com/article/markets/nifty-slips-below-9-500-as-banks-continue-to-fall-sensex-down-100-points-117062800383_1.html	2017-06-28 13:01:00
Cyber insurance a must for businesses: How to choose right policy	http://www.business-standard.com/article/pf/cyber-insurance-a-must-for-businesses-how-to-choose-right-policy-117052401777_1.html	2017-06-28 12:58:00
India should revisit lofty coal output targets as demand weak - Niti Aayog	http://feeds.reuters.com/~r/reuters/INbusinessNews/~3/s8f99o7tOqI/india-coal-idINKBN19J0P1	2017-06-28 12:57:54
Sugar production to increase by 16%-20% in SY2018: ICRA	http://economictimes.indiatimes.com/markets/commodities/news/sugar-production-to-increase-by-16-20-in-sy2018-icra/articleshow/59350406.cms	2017-06-28 12:55:40
Japan shares drop as techs underperform; small caps hit hard	http://economictimes.indiatimes.com/markets/stocks/news/japan-shares-drop-as-techs-underperform-small-caps-hit-hard/articleshow/59350356.cms	2017-06-28 12:53:09
AU Small Finance Bank IPO makes slow start; subscribed 3% on Day 1	http://economictimes.indiatimes.com/markets/stocks/news/au-small-finance-bank-ipo-makes-slow-start-subscribed-3-on-day-1/articleshow/59350241.cms	2017-06-28 12:43:53
Sensex flat as valuation worries hit sentiment; banks fall	http://feeds.reuters.com/~r/reuters/INbusinessNews/~3/5aBusxdIL3M/india-nifty-sensex-stock-markets-idINKBN19J0O3	2017-06-28 12:43:33
Petya ransomware attack: JNPT, other Indian firms affected	http://www.business-standard.com/article/economy-policy/petya-ransomware-attack-jnpt-other-indian-firms-affected-117062800329_1.html	2017-06-28 12:43:00
Oil prices weighed down as U.S. inventory gains revive glut worries	http://feeds.reuters.com/~r/reuters/INbusinessNews/~3/IWsFrw_AI00/global-oil-idINKBN19J01T	2017-06-28 12:40:29
Oil prices weighed down as U.S. inventory gains revive glut worries	http://www.business-standard.com/article/reuters/oil-prices-weighed-down-as-u-s-inventory-gains-revive-glut-worries-117062800218_1.html	2017-06-28 12:40:29
Agri-commodity: Crude palm oil falls, cardamom rises	http://economictimes.indiatimes.com/markets/commodities/news/agri-commodity-crude-palm-oil-falls-cardamom-rises/articleshow/59350159.cms	2017-06-28 12:38:00
ACC hits over 2-month low, may slide further	http://economictimes.indiatimes.com/markets/stocks/news/acc-hits-over-2-month-low-may-slide-further/articleshow/59350110.cms	2017-06-28 12:34:22
Global gold prices firm as US healthcare vote delay weighs on stocks, dollar	http://www.livemint.com/Money/8Q37viTUEHh3IgW58CADIP/Global-gold-prices-firm-as-US-healthcare-vote-delay-weighs-o.html	2017-06-28 12:31:17
India could import more sugar as global prices plunge, rupee strengthens	http://feeds.reuters.com/~r/reuters/INbusinessNews/~3/xCPVAasCSZw/india-sugar-imports-idINKBN19J0MY	2017-06-28 12:30:46
Base metals: Lead and nickel rise on increased demand	http://economictimes.indiatimes.com/markets/commodities/news/base-metals-lead-and-nickel-rise-on-increased-demand/articleshow/59350050.cms	2017-06-28 12:29:17
Euro hits 1-year high in the wake of Draghi's upbeat comments	http://economictimes.indiatimes.com/markets/forex/euro-hits-1-year-high-in-the-wake-of-draghis-upbeat-comments/articleshow/59349871.cms	2017-06-28 12:16:59
Why hedge funds find it tough to crack Indian stock market	http://economictimes.indiatimes.com/markets/stocks/news/why-hedge-funds-find-it-tough-to-crack-indian-stock-market/articleshow/59349848.cms	2017-06-28 12:14:36
Australia shares rise on higher commodity prices; NZ flat	http://economictimes.indiatimes.com/markets/stocks/news/australia-shares-rise-on-higher-commodity-prices-nz-flat/articleshow/59349844.cms	2017-06-28 12:14:19
Market Now: Shares of SBI, ICICI Bank surge in volume	http://economictimes.indiatimes.com/markets/stocks/news/market-now-shares-of-sbi-icici-bank-surge-in-volume/articleshow/59349690.cms	2017-06-28 12:05:56
5 BSE500 stocks surged up to 75% in June; should you buy?	http://economictimes.indiatimes.com/markets/stocks/news/5-bse500-stocks-surged-up-to-75-in-june-should-you-buy/articleshow/59349565.cms	2017-06-28 11:59:40
Top intraday trading ideas for afternoon trade for Wednesday, 28 June 2017	http://economictimes.indiatimes.com/markets/stocks/news/top-intraday-trading-ideas-for-afternoon-trade-for-wednesday-28-june-2017/articleshow/59349555.cms	2017-06-28 11:59:10
Our foreign holding will come down below 40%: Sanjay Agarwal, AU Small Finance Bank	http://economictimes.indiatimes.com/markets/expert-view/our-foreign-holding-will-come-down-below-40-sanjay-agarwal-au-small-finance-bank/articleshow/59349516.cms	2017-06-28 11:58:19
Asia stocks pressured as Wall St hit by healthcare vote delay	http://feeds.reuters.com/~r/reuters/INbusinessNews/~3/fXvDkkKr6rw/global-markets-idINKBN19J030	2017-06-28 11:53:20
Rupee slides 6 paise	http://www.thehindu.com/business/markets/rupee-dollar-forex-trade-june-28-2017/article19159229.ece?utm_source=RSS_Feed&utm_medium=RSS&utm_campaign=RSS_Syndication	2017-06-28 11:49:51
Sensex moves down ahead of F&O expiry	http://www.thehindu.com/business/markets/sensex-open-on-a-negative-note-on-june-28-2017/article19159108.ece?utm_source=RSS_Feed&utm_medium=RSS&utm_campaign=RSS_Syndication	2017-06-28 11:47:24
Pre-GST sale: Early Diwali cheer for consumer goods, retail chains	http://www.business-standard.com/article/economy-policy/pre-gst-sale-early-diwali-cheer-for-consumer-goods-retail-chains-117062800274_1.html	2017-06-28 11:46:00
JSW loans to loss-making entity co-owned by Sajjan Jindal's wife draw ire	http://www.business-standard.com/article/companies/jsw-loans-to-loss-making-entity-co-owned-by-sajjan-jindal-s-wife-draw-ire-117062800255_1.html	2017-06-28 11:44:00
Australia, NZ dollars erode against euro, gain on greenback	http://economictimes.indiatimes.com/markets/forex/australia-nz-dollars-erode-against-euro-gain-on-greenback/articleshow/59349315.cms	2017-06-28 11:42:55
Market Now: Tata Teleservices, Unitech soar over 10% despite a cautious trade	http://economictimes.indiatimes.com/markets/stocks/news/market-now-tata-teleservices-unitech-soar-over-10-despite-a-cautious-trade/articleshow/59349282.cms	2017-06-28 11:39:47
At BMW India, 50% of the car's price is just taxes, says Vikram Pawah	http://www.business-standard.com/article/companies/at-bmw-india-50-of-the-car-s-price-is-just-taxes-says-vikram-pawah-117062800259_1.html	2017-06-28 11:36:00
China's yuan extends gains on firmer fixing and state bank support	http://economictimes.indiatimes.com/markets/forex/chinas-yuan-extends-gains-on-firmer-fixing-and-state-bank-support/articleshow/59349177.cms	2017-06-28 11:33:21
Apple acquires German eye tracking company	http://www.thehindu.com/business/Industry/apple-acquires-german-eye-tracking-company/article19159220.ece?utm_source=RSS_Feed&utm_medium=RSS&utm_campaign=RSS_Syndication	2017-06-28 11:32:04
Hong Kong's second board plumbs record lows amid market jitters	http://economictimes.indiatimes.com/markets/stocks/news/hong-kongs-second-board-plumbs-record-lows-amid-market-jitters/articleshow/59349106.cms	2017-06-28 11:27:36
Current Gold Price: Track current gold rate trends and news	http://economictimes.indiatimes.com/markets/commodities/news/current-gold-price-track-current-gold-rate-trends-and-news/articleshow/59349086.cms	2017-06-28 11:26:37
Market Now: PC Jeweller, Bhushan Steel, Lanco Infratech crack over 4%	http://economictimes.indiatimes.com/markets/stocks/news/market-now-pc-jeweller-bhushan-steel-lanco-infratech-crack-over-4/articleshow/59349055.cms	2017-06-28 11:24:58
Mukesh Ambani keeps salary capped at Rs 15 cr for 9th year	http://www.business-standard.com/article/companies/mukesh-ambani-keeps-salary-capped-at-rs-15-cr-for-9th-year-117062800258_1.html	2017-06-28 11:24:00
Market Now: Over 40 stocks hit fresh 52-week low	http://economictimes.indiatimes.com/markets/stocks/news/market-now-over-40-stocks-hit-fresh-52-week-low/articleshow/59348975.cms	2017-06-28 11:20:23
Gold, silver trade higher in morning deals	http://economictimes.indiatimes.com/markets/commodities/news/gold-silver-trade-higher-in-morning-deals/articleshow/59348972.cms	2017-06-28 11:20:13
Toshiba says suing Western Digital for $1 billion	http://feeds.reuters.com/~r/reuters/INbusinessNews/~3/zi3tV4lh-mI/toshiba-accounting-lawsuit-idINKBN19J0GJ	2017-06-28 11:02:37
Hedge funds can’t compete with stocks in tough Indian market, says Andrew Holland	http://www.livemint.com/Money/2zKRgjvIWaq5UwDR5UtgnL/Hedge-funds-cant-compete-with-stocks-in-tough-Indian-market.html	2017-06-28 11:01:31
PM's 3-nation tour: Trump flatters Modi but India must proceed cautiously	http://www.business-standard.com/article/economy-policy/pm-s-3-nation-tour-trump-flatters-modi-but-india-must-proceed-cautiously-117062800235_1.html	2017-06-28 11:00:00
HPCL recovers on plans to raise funds from overseas	http://www.business-standard.com/article/news-cm/hpcl-recovers-on-plans-to-raise-funds-from-overseas-117062800257_1.html	2017-06-28 10:59:00
Realty gains 60%! Sectoral indices that outperformed Sensex in 2017	http://www.business-standard.com/article/markets/realty-gains-60-sectoral-indices-that-outperformed-sensex-in-2017-117062800244_1.html	2017-06-28 10:56:00
BSE Realty gains 60%! Sectors that outperformed Sensex in 2017 so far	http://www.business-standard.com/article/markets/bse-realty-gains-60-sectors-that-outperformed-sensex-in-2017-so-far-117062800244_1.html	2017-06-28 10:56:00
JNPT, India's largest container port ,hit by global ransomware attack	http://www.business-standard.com/article/companies/jnpt-india-s-largest-container-port-hit-by-global-ransomware-attack-117062800224_1.html	2017-06-28 10:55:00
Cyber attack sweeps globe, researchers see 'WannaCry' link	http://feeds.reuters.com/~r/reuters/INbusinessNews/~3/pLxciH--kTs/russia-rosneft-cyberattack-idINKBN19I1LU	2017-06-28 10:46:36
How painful will be GST for stock market? Not as much as VAT was	http://economictimes.indiatimes.com/markets/stocks/news/how-painful-will-be-gst-for-stock-market-not-as-much-as-vat-was/articleshow/59348446.cms	2017-06-28 10:44:11
4 pharma cos to buy at corrections: Dipan Mehta	http://economictimes.indiatimes.com/markets/expert-view/4-pharma-cos-to-buy-at-corrections-dipan-mehta/articleshow/59348387.cms	2017-06-28 10:39:35
Factbox: India's complex Goods and Services Tax	http://feeds.reuters.com/~r/reuters/INbusinessNews/~3/2epfKgSR-Zw/india-tax-gst-idINKBN19J08G	2017-06-28 10:38:16
Welspun Enterprises hits 52-week high; stock up 15% in two days	http://www.business-standard.com/article/markets/welspun-enterprises-hits-52-week-high-stock-up-15-in-two-days-117062800229_1.html	2017-06-28 10:38:00
GST: The new tax regime might kill many a sporting dream	http://www.business-standard.com/article/economy-policy/gst-the-new-tax-regime-might-kill-many-a-sporting-dream-117062800056_1.html	2017-06-28 10:37:00
Target 2019: Does Opposition need Nitish Kumar more than he needs them?	http://www.business-standard.com/article/current-affairs/target-2019-does-opposition-need-nitish-kumar-more-than-he-needs-them-117062800228_1.html	2017-06-28 10:31:00
Fujifilm seeks to delay financial report filing deadline to July 31	http://feeds.reuters.com/~r/reuters/INbusinessNews/~3/tEC3yZQkTUM/fujifilm-results-idINKBN19J0D1	2017-06-28 10:22:55
India's largest container port hit by global cyber attack	http://feeds.reuters.com/~r/reuters/INbusinessNews/~3/ZUpzgVP2uKo/cyber-attack-india-idINKBN19J0D9	2017-06-28 10:21:31
Trump-Modi meet and the growing influence of the India lobby decoded	http://www.business-standard.com/article/economy-policy/trump-modi-meet-and-the-growing-influence-of-the-india-lobby-decoded-117062800215_1.html	2017-06-28 10:21:00
Sensex moves down ahead of F&O expiry	http://www.thehindu.com/business/markets/sensex-open-on-a-negative-note-on-june-28-2017/article19159108.ece?utm_source=RSS_Feed&utm_medium=RSS&utm_campaign=RSS_Syndication	2017-06-28 10:19:20
Tejas Networks gains after Abu Dhabi Investment, Amansa Holdings buy stake	http://www.business-standard.com/article/markets/tejas-networks-gains-after-abu-dhabi-investment-amansa-holdings-buy-stake-117062800194_1.html	2017-06-28 10:19:00
Country Club jumps 10% as firm plans asset sale to pay debt	http://economictimes.indiatimes.com/markets/stocks/news/country-club-jumps-10-as-firm-plans-asset-sale-to-pay-debt/articleshow/59348110.cms	2017-06-28 10:13:22
Sensex opens on a negative note	http://www.thehindu.com/business/markets/sensex-nifty-open-on-a-negative-note-on-june-28-2017/article19159108.ece?utm_source=RSS_Feed&utm_medium=RSS&utm_campaign=RSS_Syndication	2017-06-28 10:11:01
Market Now: GlaxoSmithKline Pharma shares slip as Nomura cuts target price	http://economictimes.indiatimes.com/markets/stocks/news/market-now-glaxosmithkline-pharma-shares-slip-as-nomura-cuts-target-price/articleshow/59348067.cms	2017-06-28 10:10:48
Oil prices weighed down as U.S. inventory gains revive glut worries	http://feeds.reuters.com/~r/reuters/INbusinessNews/~3/IWsFrw_AI00/global-oil-idINKBN19J01T	2017-06-28 10:07:31
86% dead in cow-related violence since 2010 are Muslim, 97% attacks after Modi came to power	http://www.business-standard.com/article/current-affairs/86-dead-in-cow-related-violence-since-2010-are-muslim-97-attacks-after-modi-came-to-power-117062800204_1.html	2017-06-28 10:05:00
Gold firm as U.S. healthcare vote delay weighs on stocks, dollar	http://feeds.reuters.com/~r/reuters/INbusinessNews/~3/Yghq5N4sCvw/global-precious-idINKBN19J05Y	2017-06-28 09:56:26
Sensex trades flat, Nifty hovers around 9,500 ahead of derivatives expiry	http://www.business-standard.com/article/markets/sensex-trades-flat-nifty-hovers-around-9-500-ahead-of-derivatives-expiry-117062800151_1.html	2017-06-28 09:56:00
Rough diamonds dull in US, glitters in India	http://economictimes.indiatimes.com/markets/commodities/news/rough-diamonds-dull-in-us-glitters-in-india/articleshow/59347914.cms	2017-06-28 09:54:15
Bears gaining clout, but these 12 stock ideas can still work	http://economictimes.indiatimes.com/markets/stocks/news/bears-gaining-clout-but-these-12-stock-ideas-can-still-work/articleshow/59347909.cms	2017-06-28 09:53:52
Asia stocks pressured as Wall Street hit by healthcare vote delay	http://feeds.reuters.com/~r/reuters/INbusinessNews/~3/fXvDkkKr6rw/global-markets-idINKBN19J030	2017-06-28 09:53:05
Asia stocks pressured as Wall Street hit by healthcare vote delay	http://www.business-standard.com/article/reuters/asia-stocks-pressured-as-wall-street-hit-by-healthcare-vote-delay-117062800106_1.html	2017-06-28 09:53:05
Unitech rallies 14%, logs 22% gains in 2 days	http://economictimes.indiatimes.com/markets/stocks/news/unitech-rallies-14-logs-22-gains-in-2-days/articleshow/59347879.cms	2017-06-28 09:50:28
MP dumps onions, prices fall to Rs 2 per kg	http://economictimes.indiatimes.com/markets/commodities/news/mp-dumps-onions-prices-fall-to-rs-2-per-kg/articleshow/59347869.cms	2017-06-28 09:49:32
Markets Live: Sensex, Nifty open lower, banking stocks extend losses	http://www.livemint.com/Money/S14XgShbSFvTyR5gL4uQPO/Markets-Live-Sensex-Nifty-open-lower-banking-stocks-exten.html	2017-06-28 09:48:20
Pakistan faces challenges in building economic corridor with China: minister	http://feeds.reuters.com/~r/reuters/INbusinessNews/~3/nc5sLvEol_8/china-pakistan-corridor-idINKBN19J0BK	2017-06-28 09:45:07
Cash may be on the endangered list	http://economictimes.indiatimes.com/markets/stocks/news/cash-may-be-on-the-endangered-list/articleshow/59347826.cms	2017-06-28 09:44:54
NDMC plans to raise Rs200 crore through municipal bonds	http://www.livemint.com/Money/oegyb0RpkCyhHym0qa8efL/NDMC-plans-to-raise-Rs200-crore-through-municipal-bonds.html	2017-06-28 09:43:02
The big debate: Can Uber's Kalanick do a Steve Jobs and make a comeback?	http://www.business-standard.com/article/international/the-big-debate-can-uber-s-kalanick-do-a-steve-jobs-and-make-a-comeback-117062800171_1.html	2017-06-28 09:43:00
Sodexo adds Innoviti tie-up for digital switch	http://economictimes.indiatimes.com/markets/stocks/news/sodexo-adds-innoviti-tie-up-for-digital-switch/articleshow/59347767.cms	2017-06-28 09:38:38
Why UBS’ Gautam Chhaochharia is gung-ho about GST	http://economictimes.indiatimes.com/markets/expert-view/why-ubs-gautam-chhaochharia-is-gung-ho-about-gst/articleshow/59347730.cms	2017-06-28 09:35:27
Sensex starts on a cautious note; Nifty50 below 9,500; PNB, Asian Paints top losers	http://economictimes.indiatimes.com/markets/stocks/news/sensex-starts-on-a-cautious-note-nifty50-below-9500-pnb-asian-paints-top-losers/articleshow/59347722.cms	2017-06-28 09:34:45
Factbox: India's complex Goods and Services Tax	http://feeds.reuters.com/~r/reuters/INbusinessNews/~3/2epfKgSR-Zw/india-tax-gst-idINKBN19J08G	2017-06-28 09:33:14
Home loan transfers: Agents under watch	http://economictimes.indiatimes.com/markets/stocks/news/home-loan-transfers-agents-under-watch/articleshow/59347711.cms	2017-06-28 09:32:33
How negative trickle-down in IT slowdown threatens India's tech hubs	http://www.business-standard.com/article/markets/how-negative-trickle-down-in-it-slowdown-threatens-india-s-tech-hubs-117062700559_1.html	2017-06-28 09:30:00
Drugs for cancer, diabetes, rare diseases to get affordable after GST roll-out on July 1	http://www.business-standard.com/article/economy-policy/drugs-for-cancer-diabetes-rare-diseases-to-get-affordable-after-gst-roll-out-on-july-1-117062800012_1.html	2017-06-28 09:30:00
Generator maker Powerica planning Rs 800-crore issue	http://economictimes.indiatimes.com/markets/stocks/news/generator-maker-powerica-planning-rs-800-crore-issue/articleshow/59347662.cms	2017-06-28 09:26:21
Rupee weakens marginally against US dollar on Asian cues	http://www.livemint.com/Money/Wbexmj2jkKueg5NjEVm02H/Rupee-weakens-marginally-against-US-dollar-on-Asian-cues.html	2017-06-28 09:23:39
Rupee opens 3 paise lower against US dollar at 64.56	http://economictimes.indiatimes.com/markets/forex/rupee-opens-3-paise-lower-against-us-dollar-at-64-56/articleshow/59347634.cms	2017-06-28 09:23:32
Buy Orient Bell Ltd. sequential target Rs 299-329: HDFC Securities	http://economictimes.indiatimes.com/markets/stocks/recos/buy-orient-bell-ltd-sequential-target-rs-299-329-hdfc-securities/articleshow/59347189.cms	2017-06-28 09:22:44
Read between the lines: Google faces years of EU oversight on top of record antitrust fine	http://www.business-standard.com/article/companies/read-between-the-lines-google-faces-years-of-eu-oversight-on-top-of-record-antitrust-fine-117062800166_1.html	2017-06-28 09:22:00
Hold Aurobindo Pharma, target Rs 735: Sharekhan	http://economictimes.indiatimes.com/markets/stocks/recos/hold-aurobindo-pharma-target-rs-735-sharekhan/articleshow/59347422.cms	2017-06-28 09:21:56
Sensex opens lower, Nifty below 9,500 ahead of derivatives expiry	http://www.business-standard.com/article/markets/sensex-opens-lower-nifty-below-9-500-ahead-of-derivatives-expiry-117062800151_1.html	2017-06-28 09:19:00
Ransomware attack cripples JNPT operations as APM Terminals hacked globally	http://www.business-standard.com/article/companies/ransomware-attack-cripples-jnpt-operations-as-apm-terminals-hacked-globally-117062800150_1.html	2017-06-28 09:13:00
Won't stop Sikkim road construction, says China as 'area is not under border disputes'	http://www.business-standard.com/article/economy-policy/won-t-stop-sikkim-road-construction-says-china-as-area-is-not-under-border-disputes-117062800149_1.html	2017-06-28 09:11:00
Cyber attack sweeps globe, researchers see 'WannaCry' link	http://feeds.reuters.com/~r/reuters/INbusinessNews/~3/pLxciH--kTs/russia-rosneft-cyberattack-idINKBN19I1LU	2017-06-28 09:08:55
Almost resigned from RBI on differences with Chidambaram: Ex-Governor YV Reddy	http://www.business-standard.com/article/economy-policy/almost-resigned-from-rbi-on-differences-with-chidambaram-ex-governor-yv-reddy-117062700628_1.html	2017-06-28 08:55:00
Toshiba faces shareholders with no chip unit deal signed	http://feeds.reuters.com/~r/reuters/INbusinessNews/~3/_lOu1bXPzXs/toshiba-accounting-idINKBN19I30N	2017-06-28 08:50:25
Buy Cholamandalam Investment, target Rs 1296: HDFC Securities	http://economictimes.indiatimes.com/markets/stocks/recos/buy-cholamandalam-investment-target-rs-1296-hdfc-securities/articleshow/59346899.cms	2017-06-28 08:44:39
From China to Pak terror, Trump-Modi meet affirms US-India security ties	http://www.business-standard.com/article/economy-policy/from-china-to-pak-terror-trump-modi-meet-affirms-us-india-security-ties-117062700446_1.html	2017-06-28 08:43:00
Buy Prism Cement Ltd. target Rs 145: IIFL	http://economictimes.indiatimes.com/markets/stocks/recos/buy-prism-cement-ltd-target-rs-145-iifl/articleshow/59335492.cms	2017-06-28 08:41:12
From Rosneft to Mars, here is the full list of companies hit by ransomware attack	http://www.business-standard.com/article/companies/from-rosneft-to-mars-here-is-the-full-list-of-companies-hit-by-ransomware-attack-117062800078_1.html	2017-06-28 08:41:00
Demonetisation 2.0? Ready or not, India brace for biggest-ever tax reform	http://www.business-standard.com/article/economy-policy/demonetisation-2-0-ready-or-not-india-brace-for-biggest-ever-tax-reform-117062800141_1.html	2017-06-28 08:35:00
Street cheers JP Group stocks as asset sales gain momentum	http://economictimes.indiatimes.com/markets/stocks/news/street-cheers-jp-group-stocks-as-asset-sales-gain-momentum/articleshow/59347067.cms	2017-06-28 08:34:57
ETMarkets Morning Podcast: How will markets fare in this session?	http://economictimes.indiatimes.com/markets/stocks/news/etmarkets-morning-podcast-how-will-markets-fare-in-this-session/articleshow/59347055.cms	2017-06-28 08:33:48
'BUY' or 'SELL' ideas from experts for Wednesday, 28 June 2017	http://economictimes.indiatimes.com/markets/stocks/news/buy-or-sell-ideas-from-experts-for-wednesday-28-june-2017/articleshow/59347052.cms	2017-06-28 08:33:40
Ransomware attacks leave customers powerless, companies ignore cyber threat	http://www.business-standard.com/article/companies/ransomware-attacks-leave-customers-powerless-companies-ignore-cyber-threat-117062800145_1.html	2017-06-28 08:33:00
Ready or not, Indian businesses brace for biggest-ever tax reform	http://feeds.reuters.com/~r/reuters/INbusinessNews/~3/-zUN-ck6sKY/india-tax-gst-modi-idINKBN19J08O	2017-06-28 08:31:55
NITI Aayog proposes break-up of Coal India into seven firms	http://feeds.reuters.com/~r/reuters/INbusinessNews/~3/sN_KTkAdk_I/coal-india-breakup-idINKBN19I267	2017-06-28 08:29:56
Amid market euphoria, numbers aren't adding up	http://economictimes.indiatimes.com/markets/stocks/news/amid-market-euphoria-numbers-arent-adding-up/articleshow/59346996.cms	2017-06-28 08:26:50
Ringside view: Why bankers are now wary of using bankruptcy code	http://economictimes.indiatimes.com/markets/stocks/news/ringside-view-why-bankers-are-now-wary-of-using-bankruptcy-code/articleshow/59346957.cms	2017-06-28 08:23:25
Market tracker: Buy Motherson Sumi, Hero MotoCorp and Power Finance	http://www.business-standard.com/article/markets/market-tracker-buy-motherson-sumi-hero-motocorp-and-power-finance-117062800140_1.html	2017-06-28 08:22:00
Key market index just gave its most bullish signal	http://economictimes.indiatimes.com/markets/stocks/news/key-market-index-just-gave-its-most-bullish-signal/articleshow/59346867.cms	2017-06-28 08:16:06
Resolution pros have a huge role under bankruptcy law: Shardul Shroff, Shardul Amarchand Mangaldas	http://economictimes.indiatimes.com/markets/expert-view/resolution-pros-have-a-huge-role-under-bankruptcy-law-shardul-shroff-shardul-amarchand-mangaldas/articleshow/59346856.cms	2017-06-28 08:15:13
AU Finance Bank raises Rs 563 crore from anchor investors	http://economictimes.indiatimes.com/markets/stocks/news/au-finance-bank-raises-rs-563-crore-from-anchor-investors/articleshow/59346814.cms	2017-06-28 08:11:30
Dollar dives on Draghi comments, US healthcare vote delay	http://economictimes.indiatimes.com/markets/forex/dollar-dives-on-draghi-comments-us-healthcare-vote-delay/articleshow/59346812.cms	2017-06-28 08:11:13
A break below 9,500 could see Nifty drift to 9,350 within days	http://economictimes.indiatimes.com/markets/stocks/news/a-break-below-9500-could-see-nifty-drift-to-9350-within-days/articleshow/59346810.cms	2017-06-28 08:11:03
Oil prices drop as rising US fuel stocks revive glut concerns	http://economictimes.indiatimes.com/markets/commodities/news/oil-prices-drop-as-rising-us-fuel-stocks-revive-glut-concerns/articleshow/59346783.cms	2017-06-28 08:07:08
Ready or not, Indian businesses brace for biggest-ever tax reform	http://feeds.reuters.com/~r/reuters/INbusinessNews/~3/-zUN-ck6sKY/india-tax-gst-modi-idINKBN19J08O	2017-06-28 08:05:14
India a land of opportunities: PM Narendra Modi tells Dutch CEOs	http://www.business-standard.com/article/economy-policy/india-a-land-of-opportunities-pm-narendra-modi-tells-dutch-ceos-117062800057_1.html	2017-06-28 08:05:00
Asia stocks pressured as Wall Street hit by healthcare vote delay	http://economictimes.indiatimes.com/markets/stocks/news/asia-stocks-pressured-as-wall-street-hit-by-healthcare-vote-delay/articleshow/59346752.cms	2017-06-28 08:03:53
Returns, dividends make HDFC Prudence a good bet	http://economictimes.indiatimes.com/markets/stocks/news/returns-dividends-make-hdfc-prudence-a-good-bet/articleshow/59346747.cms	2017-06-28 08:02:43
Opening bell: US losses weigh on Asian markets; ABG Shipyard, GCPL, Fortis in news	http://www.livemint.com/Money/YazgoH7QTdCgOICJKaPt0J/Opening-bell-US-losses-weigh-on-Asian-markets-ABG-Shipyard.html	2017-06-28 08:01:07
Top stocks in focus on Wednesday, 28 June 2017	http://economictimes.indiatimes.com/markets/stocks/news/top-stocks-in-focus-on-wednesday-28-june-2017/articleshow/59346709.cms	2017-06-28 08:00:01
Factbox: India's complex Goods and Services Tax	http://feeds.reuters.com/~r/reuters/INbusinessNews/~3/2epfKgSR-Zw/india-tax-gst-idINKBN19J08G	2017-06-28 07:59:22
New York subway train derails; 36 injured, traffic disrupted	http://www.business-standard.com/article/international/new-york-subway-train-derails-36-injured-traffic-disrupted-117062800101_1.html	2017-06-28 07:59:00
Gold prices firm on weaker dollar, equities	http://economictimes.indiatimes.com/markets/commodities/news/gold-prices-firm-on-weaker-dollar-equities/articleshow/59346687.cms	2017-06-28 07:57:01
Rising costs pose a threat to profit margins of auto component makers	http://www.livemint.com/Money/U8YSATlo2RMy3TJ6CIX5yK/Rising-costs-pose-a-threat-to-profit-margins-of-auto-compone.html	2017-06-28 07:55:03
Borrowers hit by Sarfaesi may hide behind IBC laws	http://economictimes.indiatimes.com/markets/stocks/news/borrowers-hit-by-sarfaesi-may-hide-behind-ibc-laws/articleshow/59346674.cms	2017-06-28 07:54:30
Havells India: Valuations bright but concerns cast a shadow	http://www.livemint.com/Money/yngPUtONge66fr91ZQhTIJ/Havells-India-Valuations-bright-but-concerns-cast-a-shadow.html	2017-06-28 07:54:26
Venezuela crisis: Maduro says helicopter dropped grenades on Supreme Court	http://www.business-standard.com/article/international/venezuela-crisis-maduro-says-helicopter-dropped-grenades-on-supreme-court-117062800103_1.html	2017-06-28 07:47:00
What changed your market while you were sleeping	http://economictimes.indiatimes.com/markets/stocks/news/what-changed-your-market-while-you-were-sleeping/articleshow/59346611.cms	2017-06-28 07:45:13
Market outlook: Stay cautious, corrective undertone continues	http://economictimes.indiatimes.com/markets/stocks/news/market-outlook-stay-cautious-corrective-undertone-continues/articleshow/59346602.cms	2017-06-28 07:43:36
need2know: 8 must-know facts before starting the day on D-Street	http://economictimes.indiatimes.com/markets/stocks/news/need2know-8-must-know-facts-before-starting-the-day-on-d-street/articleshow/59346600.cms	2017-06-28 07:42:47
Gold prices firm on weaker dollar, equities	http://feeds.reuters.com/~r/reuters/INbusinessNews/~3/Yghq5N4sCvw/global-precious-idINKBN19J05Y	2017-06-28 07:00:48
Exclusive - China's CNPC suspends fuel sales to North Korea as risks mount: sources	http://feeds.reuters.com/~r/reuters/INbusinessNews/~3/g4ZqRDI5xqI/china-northkorea-oil-exclusive-idINKBN19J051	2017-06-28 06:51:49
Asia stocks pressured as Wall Street hit by healthcare vote delay	http://feeds.reuters.com/~r/reuters/INbusinessNews/~3/fXvDkkKr6rw/global-markets-idINKBN19J030	2017-06-28 06:12:00
Asia stocks pressured as Wall Street hit by healthcare vote delay	http://www.business-standard.com/article/reuters/asia-stocks-pressured-as-wall-street-hit-by-healthcare-vote-delay-117062800106_1.html	2017-06-28 06:12:00
Today's picks: 28 June 2017	http://www.business-standard.com/article/markets/today-s-picks-28-june-2017-117062800017_1.html	2017-06-28 06:00:00
Oil prices drop as rising U.S. fuel stocks revive glut concerns	http://feeds.reuters.com/~r/reuters/INbusinessNews/~3/IWsFrw_AI00/global-oil-idINKBN19J01T	2017-06-28 05:59:42
Cyber attack sweeps globe, researchers see 'WannaCry' link	http://feeds.reuters.com/~r/reuters/INbusinessNews/~3/pLxciH--kTs/russia-rosneft-cyberattack-idINKBN19I1LU	2017-06-28 05:06:56
Insolvency: No need for additional provisioning for 12 NPAs, says SBI chief	http://www.business-standard.com/article/finance/insolvency-no-need-for-additional-provisioning-for-12-npas-says-sbi-chief-117062701154_1.html	2017-06-28 04:49:00
Govt makes fresh attempt to revive IDBI Bank	http://www.business-standard.com/article/finance/govt-makes-fresh-attempt-to-revive-idbi-bank-117062800092_1.html	2017-06-28 04:45:00
Nestle plans $20.8 billion share buyback amid Third Point pressure	http://feeds.reuters.com/~r/reuters/INbusinessNews/~3/hd7wZ4WAU-M/nestle-thirdpoint-idINKBN19I2AG	2017-06-28 04:44:40
Toshiba to meet shareholders with no chip unit deal signed	http://feeds.reuters.com/~r/reuters/INbusinessNews/~3/_lOu1bXPzXs/toshiba-accounting-idINKBN19I30N	2017-06-28 04:42:16
Cyber attacks have long-lasting business impact - Lloyd's of London	http://feeds.reuters.com/~r/reuters/INbusinessNews/~3/TdTC4fwoh8Q/cyber-insurance-survey-idINKBN19I306	2017-06-28 04:37:01
Fed's Yellen expects no new financial crisis in 'our lifetimes'	http://feeds.reuters.com/~r/reuters/INbusinessNews/~3/wPi57N2MC4k/usa-fed-yellen-idINKBN19I2NU	2017-06-28 04:34:41
Cyber attack sweeps globe, researchers see 'WannaCry' link	http://feeds.reuters.com/~r/reuters/INbusinessNews/~3/pLxciH--kTs/russia-rosneft-cyberattack-idINKBN19I1LU	2017-06-28 03:53:21
SpiceJet world's best performing airline stock	http://www.business-standard.com/article/markets/spicejet-world-s-best-performing-airline-stock-117062800076_1.html	2017-06-28 03:37:00
'GoldenEye' cyber attack goes global, exploits known code flaws	http://feeds.reuters.com/~r/reuters/INbusinessNews/~3/pLxciH--kTs/russia-rosneft-cyberattack-idINKBN19I1LU	2017-06-28 03:31:47
'GoldenEye' cyber attack goes global, exploits known code flaws	http://feeds.reuters.com/~r/reuters/INbusinessNews/~3/pLxciH--kTs/russia-rosneft-cyberattack-idINKBN19I1LU	2017-06-28 03:28:41
Maersk says global IT breakdown caused by cyber attack	http://feeds.reuters.com/~r/reuters/INbusinessNews/~3/v3Tc0uBUlVI/cyber-attack-maersk-idINKBN19I1N5	2017-06-28 03:23:37
SpiceJet's aircraft order to create US jobs: Trump	http://www.business-standard.com/article/companies/spicejet-s-aircraft-order-to-create-us-jobs-trump-117062700782_1.html	2017-06-28 03:17:00
Sebi tweaks OFS norms to encourage employees' participation	http://www.business-standard.com/article/markets/sebi-tweaks-ofs-norms-to-encourage-employees-participation-117062700973_1.html	2017-06-28 03:08:00
Air India: Divestment of govt stake unlikely this financial year	http://www.business-standard.com/article/economy-policy/air-india-divestment-of-govt-stake-unlikely-this-financial-year-117062700479_1.html	2017-06-28 02:59:00
NPPA steps in to keep medicines affordable after GST roll-out on July 1	http://www.business-standard.com/article/economy-policy/nppa-steps-in-to-keep-medicines-affordable-after-gst-roll-out-on-july-1-117062800012_1.html	2017-06-28 02:58:00
Listing of rail PSUs on track; decision on IRCTC service charge by June 30	http://www.business-standard.com/article/economy-policy/listing-of-rail-psus-on-track-decision-on-irctc-service-charge-by-june-30-117062700241_1.html	2017-06-28 02:54:00
'GoldenEye' cyber attack goes global, exploits known code flaws	http://feeds.reuters.com/~r/reuters/INbusinessNews/~3/pLxciH--kTs/russia-rosneft-cyberattack-idINKBN19I1LU	2017-06-28 02:50:43
SC liquor ban to hurt bars and pubs on Bengaluru's M G Road	http://www.business-standard.com/article/current-affairs/sc-liquor-ban-to-hurt-bars-and-pubs-on-bengaluru-s-m-g-road-117062800063_1.html	2017-06-28 02:50:00
U.S. plaintiffs' lawyers warn of automaker role in Takata bankruptcy	http://feeds.reuters.com/~r/reuters/INbusinessNews/~3/IjfDaU3HSsk/takata-bankruptcy-usa-idINKBN19I2UQ	2017-06-28 02:46:31
Smaller players take bigger pie of highway projects	http://www.business-standard.com/article/companies/smaller-players-take-bigger-pie-of-highway-projects-117062800061_1.html	2017-06-28 02:46:00
Supreme Court refuses interim order on Aadhaar notification	http://www.business-standard.com/article/economy-policy/aadhaar-row-no-citizen-will-be-deprived-of-social-benefits-govt-tells-sc-117062700328_1.html	2017-06-28 02:41:00
Debate over caste of presidential nominees painful, says Meira Kumar	http://www.business-standard.com/article/politics/debate-over-caste-of-presidential-nominees-painful-says-meira-kumar-117062700708_1.html	2017-06-28 02:40:00
GST: I will keep my fingers crossed on revenue projections, says Adhia	http://www.business-standard.com/article/economy-policy/gst-i-will-keep-my-fingers-crossed-on-revenue-projections-says-adhia-117062800055_1.html	2017-06-28 02:27:00
Vivo retains IPL title sponsorship; to pay Rs 2,199 cr to BCCI over 5 yrs	http://www.business-standard.com/article/companies/vivo-retains-ipl-title-sponsorship-to-pay-rs-2-199-cr-to-bcci-over-5-yrs-117062700562_1.html	2017-06-28 02:22:00
With 97 leases set to lapse, Centre asks states for mine re-auction roadmap	http://www.business-standard.com/article/economy-policy/with-97-leases-set-to-lapse-centre-asks-states-for-mine-re-auction-roadmap-117062700763_1.html	2017-06-28 02:06:00
Ashok Leyland to focus on commercial vehicles: Dheeraj G Hinduja	http://www.business-standard.com/article/companies/ashok-leyland-to-focus-on-commercial-vehicles-dheeraj-g-hinduja-117062800049_1.html	2017-06-28 02:04:00
Top garment firms eye cost-friendly Ethiopia for expansion	http://www.business-standard.com/article/companies/top-garment-firms-eye-cost-friendly-ethiopia-for-expansion-117062700586_1.html	2017-06-28 02:04:00
India a land of opportunities: PM Narendra Modi tells Dutch CEOs	http://www.business-standard.com/article/economy-policy/india-a-land-of-opportunities-pm-narendra-modi-tells-dutch-ceos-117062800057_1.html	2017-06-28 01:55:00
Wall Street falters as U.S. Senate delays health vote	http://feeds.reuters.com/~r/reuters/INbusinessNews/~3/ax17cjJqXCk/usa-stocks-idINKBN19I1MA	2017-06-28 01:54:16
The uneasy rise of renewables	http://www.livemint.com/Money/evh3Cx0CnOhZub4fT5gFVJ/The-uneasy-rise-of-renewables.html	2017-06-28 01:51:13
Facebook community now officially has 2 billion people, says Zuckerberg	http://www.business-standard.com/article/international/facebook-community-now-officially-has-2-billion-people-says-zuckerberg-117062800011_1.html	2017-06-28 01:45:00
Bearish iron ore not a worry for Indian steel	http://www.livemint.com/Money/KPOJ3Mbce588EmrnzBF6lK/Bearish-iron-ore-not-a-worry-for-Indian-steel.html	2017-06-28 01:44:00
Trump-Modi joint statement strongly affirms US-India security ties	http://www.business-standard.com/article/economy-policy/trump-modi-joint-statement-strongly-affirms-us-india-security-ties-117062700446_1.html	2017-06-28 01:40:00
Air India: Divestment of govt stake unlikely this financial year	http://www.business-standard.com/article/economy-policy/air-india-divestment-of-govt-stake-unlikely-this-financial-year-117062700479_1.html	2017-06-28 01:34:00
M&M's tractor business turns more fertile than SUVs, CVs	http://www.business-standard.com/article/companies/m-m-s-tractor-business-turns-more-fertile-than-suvs-cvs-117062700596_1.html	2017-06-28 01:28:00
Market round-up: China’s growth looks like it has peaked for 2017	http://www.livemint.com/Money/OZgu6aXcC3FREwPYksReMI/Market-roundup-Chinas-growth-looks-like-it-has-peaked-for.html	2017-06-28 00:52:41
Cadila Healthcare aims to double US business to $1 billion in 3 years	http://www.business-standard.com/article/companies/cadila-healthcare-aims-to-double-us-business-to-1-billion-in-3-years-117062700610_1.html	2017-06-28 00:47:00
Wall Street drops as U.S. Senate delays healthcare vote	http://feeds.reuters.com/~r/reuters/INbusinessNews/~3/ax17cjJqXCk/usa-stocks-idINKBN19I1MA	2017-06-28 00:42:48
NPPA steps in to keep medicines affordable after GST roll-out on July 1	http://www.business-standard.com/article/economy-policy/nppa-steps-in-to-keep-medicines-affordable-after-gst-roll-out-on-july-1-117062800012_1.html	2017-06-28 00:39:00
Watch: PM Modi's interaction with Dutch-Indians in Haque	http://www.business-standard.com/article/current-affairs/watch-live-pm-modi-speaks-to-dutch-indians-in-haque-117062701220_1.html	2017-06-28 00:26:00
EU hits Google with record $2.7 billion fine	http://feeds.reuters.com/~r/reuters/INbusinessNews/~3/-iujZappDyU/eu-google-antitrust-idINKBN19I10V	2017-06-28 00:25:02
Corporatise 7 Coal India subsidiaries as independent firms: NITI Aayog	http://www.business-standard.com/article/economy-policy/corporatise-seven-cil-subsidiaries-into-independent-firms-niti-aayog-117062701278_1.html	2017-06-28 00:24:00
Public sector bank stocks tumble on RBI order	http://economictimes.indiatimes.com/markets/stocks/news/public-sector-bank-stocks-tumble-on-rbi-order/articleshow/59343761.cms	2017-06-27 23:55:10
MFs get record monthly SIP inflows	http://www.business-standard.com/article/markets/mfs-get-record-monthly-sip-inflows-117062701299_1.html	2017-06-27 23:25:00
Ransomware virus hits computer servers across the globe	http://feeds.reuters.com/~r/reuters/INbusinessNews/~3/pLxciH--kTs/russia-rosneft-cyberattack-idINKBN19I1LU	2017-06-27 23:16:05
EU hits Google with record $2.7 billion fine	http://feeds.reuters.com/~r/reuters/INbusinessNews/~3/-iujZappDyU/eu-google-antitrust-idINKBN19I10V	2017-06-27 23:11:05
Corporatise seven CIL subsidiaries into independent firms: NITI Aayog	http://www.business-standard.com/article/economy-policy/corporatise-seven-cil-subsidiaries-into-independent-firms-niti-aayog-117062701278_1.html	2017-06-27 23:08:00
Wall Street dragged lower by tech stocks; Yellen in focus	http://feeds.reuters.com/~r/reuters/INbusinessNews/~3/ax17cjJqXCk/usa-stocks-idINKBN19I1MA	2017-06-27 23:07:13
Nestle plans $20.8 billion share buyback amid Third Point pressure	http://feeds.reuters.com/~r/reuters/INbusinessNews/~3/hd7wZ4WAU-M/nestle-thirdpoint-idINKBN19I2AG	2017-06-27 22:45:35
Kidambi Srikanth's gender may pit him against cricketers for endorsements	http://www.business-standard.com/article/companies/kidambi-srikanth-s-gender-may-pit-him-against-cricketers-for-endorsements-117062700227_1.html	2017-06-27 22:44:00
EU hits Google with record $2.7 billion fine	http://feeds.reuters.com/~r/reuters/INbusinessNews/~3/-iujZappDyU/eu-google-antitrust-idINKBN19I10V	2017-06-27 22:41:51
Ransomware virus hits computer servers across the globe	http://feeds.reuters.com/~r/reuters/INbusinessNews/~3/pLxciH--kTs/russia-rosneft-cyberattack-idINKBN19I1LU	2017-06-27 22:40:15
GST software testing done, says GSTN	http://www.thehindu.com/business/Industry/gst-software-testing-done-says-gstn/article19156219.ece?utm_source=RSS_Feed&utm_medium=RSS&utm_campaign=RSS_Syndication	2017-06-27 22:38:44
‘Centre can check States’ loan waivers’	http://www.thehindu.com/business/centre-can-check-states-loan-waivers/article19156242.ece?utm_source=RSS_Feed&utm_medium=RSS&utm_campaign=RSS_Syndication	2017-06-27 22:38:31
Necessary for India to produce commercial jets: SpicieJet CEO Ajay Singh	http://www.business-standard.com/article/companies/necessary-for-india-to-produce-commercial-jets-spiciejet-ceo-ajay-singh-117062701072_1.html	2017-06-27 22:38:00
GST software testing done, says GSTN	http://www.thehindu.com/business/Industry/gst-software-testing-done-says-gstn/article19156219.ece?utm_source=RSS_Feed&utm_medium=RSS&utm_campaign=RSS_Syndication	2017-06-27 22:35:22
Watch live: PM Modi speaks to Dutch-Indians in Haque	http://www.business-standard.com/article/current-affairs/watch-live-pm-modi-speaks-to-dutch-indians-in-haque-117062701220_1.html	2017-06-27 22:34:00
‘Low R&D investment unfortunate’	http://www.thehindu.com/business/Industry/low-rd-investment-unfortunate/article19156027.ece?utm_source=RSS_Feed&utm_medium=RSS&utm_campaign=RSS_Syndication	2017-06-27 22:29:52
EU hits Google with record $2.7 billion fine	http://feeds.reuters.com/~r/reuters/INbusinessNews/~3/-iujZappDyU/eu-google-antitrust-idINKBN19I10V	2017-06-27 22:27:14
Google’s antitrust fine in Europe: The denouement of a David versus Goliath	http://www.thehindu.com/business/Industry/googles-antitrust-fine-in-europe-the-denouement-of-a-david-versus-goliath/article19155997.ece?utm_source=RSS_Feed&utm_medium=RSS&utm_campaign=RSS_Syndication	2017-06-27 22:25:28
Men picked over women in hiring	http://www.thehindu.com/business/Industry/men-picked-over-women-in-hiring/article19155901.ece?utm_source=RSS_Feed&utm_medium=RSS&utm_campaign=RSS_Syndication	2017-06-27 22:22:13
‘Low R&D investment unfortunate’	http://www.thehindu.com/business/Industry/low-rd-investment-unfortunate/article19156027.ece?utm_source=RSS_Feed&utm_medium=RSS&utm_campaign=RSS_Syndication	2017-06-27 22:20:20
Google to appeal against EU's biggest-ever antitrust fine of $2.7 bn	http://www.business-standard.com/article/international/google-to-appeal-against-eu-s-biggest-ever-antitrust-fine-of-2-7-bn-117062700667_1.html	2017-06-27 22:18:00
Google’s antitrust fine in Europe: The denouement of a David versus Goliath	http://www.thehindu.com/business/Industry/googles-antitrust-fine-in-europe-the-denouement-of-a-david-versus-goliath/article19155997.ece?utm_source=RSS_Feed&utm_medium=RSS&utm_campaign=RSS_Syndication	2017-06-27 22:14:56
'Few household items may be cheaper on GST'	http://www.thehindu.com/business/Economy/gst-will-make-items-like-soap-cheaper-says-fm/article19155854.ece?utm_source=RSS_Feed&utm_medium=RSS&utm_campaign=RSS_Syndication	2017-06-27 22:08:44
‘India Inc. borrowed $1 bn in May’	http://www.thehindu.com/business/Economy/india-inc-borrowed-1-bn-in-may/article19155961.ece?utm_source=RSS_Feed&utm_medium=RSS&utm_campaign=RSS_Syndication	2017-06-27 22:02:46
Oil prices up 2 percent on weaker dollar, short covering	http://feeds.reuters.com/~r/reuters/INbusinessNews/~3/NBhTlusZsiw/global-oil-idINKBN19I01P	2017-06-27 22:00:44
NITI Aayog proposes break up of Coal India into seven firms	http://feeds.reuters.com/~r/reuters/INbusinessNews/~3/sN_KTkAdk_I/coal-india-breakup-idINKBN19I267	2017-06-27 21:56:31
Break up Coal India into seven smaller companies, suggests NITI Aayog	http://www.business-standard.com/article/economy-policy/break-up-coal-india-into-seven-smaller-companies-suggests-niti-aayog-117062701138_1.html	2017-06-27 21:56:00
Banks appoint insolvency professionals for seven large accounts	http://www.business-standard.com/article/finance/banks-appoint-insolvency-professionals-for-seven-large-accounts-117062701175_1.html	2017-06-27 21:55:00
Men picked over women in hiring	http://www.thehindu.com/business/Industry/men-picked-over-women-in-hiring/article19155901.ece?utm_source=RSS_Feed&utm_medium=RSS&utm_campaign=RSS_Syndication	2017-06-27 21:54:07
Nestle plans $20.8 billion share buyback after Third Point pressure	http://feeds.reuters.com/~r/reuters/INbusinessNews/~3/hd7wZ4WAU-M/nestle-thirdpoint-idINKBN19I2AG	2017-06-27 21:51:30
US terms J&K as 'Indian-administered'; Congress slams Modi govt	http://www.business-standard.com/article/current-affairs/cong-slams-govt-over-us-reference-to-indian-administered-j-k-117062701063_1.html	2017-06-27 21:51:00
Ransomware virus hits computer servers across Europe	http://feeds.reuters.com/~r/reuters/INbusinessNews/~3/pLxciH--kTs/russia-rosneft-cyberattack-idINKBN19I1LU	2017-06-27 21:49:25
Govt. likely to tweak airport tariff law	http://www.thehindu.com/business/Industry/govt-likely-to-tweak-airport-tariff-law/article19155871.ece?utm_source=RSS_Feed&utm_medium=RSS&utm_campaign=RSS_Syndication	2017-06-27 21:49:03
Men picked over women in hiring	http://www.thehindu.com/business/Industry/men-picked-over-women-in-hiring/article19155901.ece?utm_source=RSS_Feed&utm_medium=RSS&utm_campaign=RSS_Syndication	2017-06-27 21:48:10
Govt. likely to tweak airport tariff law	http://www.thehindu.com/business/Industry/govt-likely-to-tweak-airport-tariff-law/article19155871.ece?utm_source=RSS_Feed&utm_medium=RSS&utm_campaign=RSS_Syndication	2017-06-27 21:42:55
GST will make items like soap cheaper, says FM	http://www.thehindu.com/business/Economy/gst-will-make-items-like-soap-cheaper-says-fm/article19155854.ece?utm_source=RSS_Feed&utm_medium=RSS&utm_campaign=RSS_Syndication	2017-06-27 21:36:53
USFDA nod for Natco’s anti-cancer drug	http://www.thehindu.com/business/usfda-nod-for-natcos-anti-cancer-drug/article19155793.ece?utm_source=RSS_Feed&utm_medium=RSS&utm_campaign=RSS_Syndication	2017-06-27 21:30:45
Shiksha Financial to lend ₹100 crore to kids, schools	http://www.thehindu.com/business/Industry/shiksha-financial-to-lend-100-crore-to-kids-schools/article19155809.ece?utm_source=RSS_Feed&utm_medium=RSS&utm_campaign=RSS_Syndication	2017-06-27 21:22:16
Ransomware virus hits computer servers across Europe	http://feeds.reuters.com/~r/reuters/INbusinessNews/~3/pLxciH--kTs/russia-rosneft-cyberattack-idINKBN19I1LU	2017-06-27 21:21:39
USFDA nod for Natco’s anti-cancer drug	http://www.thehindu.com/business/usfda-nod-for-natcos-anti-cancer-drug/article19155793.ece?utm_source=RSS_Feed&utm_medium=RSS&utm_campaign=RSS_Syndication	2017-06-27 21:17:29
NITI Aayog proposes break up of Coal India into seven companies	http://feeds.reuters.com/~r/reuters/INbusinessNews/~3/sN_KTkAdk_I/coal-india-breakup-idINKBN19I267	2017-06-27 21:13:03
Gyproc adds board capacity, eyes residential market	http://www.thehindu.com/business/Industry/gyproc-adds-board-capacity-eyes-residential-market/article19155746.ece?utm_source=RSS_Feed&utm_medium=RSS&utm_campaign=RSS_Syndication	2017-06-27 21:11:52
Samsonite eyes global gains in e-commerce foray	http://www.thehindu.com/business/Industry/samsonite-eyes-global-gains-in-e-commerce-foray/article19155701.ece?utm_source=RSS_Feed&utm_medium=RSS&utm_campaign=RSS_Syndication	2017-06-27 21:08:48
EU fines Google record $2.7 billion in first antitrust case	http://feeds.reuters.com/~r/reuters/INbusinessNews/~3/-iujZappDyU/eu-google-antitrust-idINKBN19I10V	2017-06-27 21:06:48
Gyproc adds board capacity, eyes residential market	http://www.thehindu.com/business/Industry/gyproc-adds-board-capacity-eyes-residential-market/article19155746.ece?utm_source=RSS_Feed&utm_medium=RSS&utm_campaign=RSS_Syndication	2017-06-27 21:06:21
Sebi tweaks offer-for-sale norms to encourage employees’ participation	http://www.livemint.com/Money/UQG4EmEn8P7AD3ACvq6vwL/Sebi-tweaks-offerforsale-norms-to-encourage-employees-par.html	2017-06-27 21:04:15
BSE to suspend trading in11 companies for violating norms	http://www.livemint.com/Money/CNl2KD6D9pRBRY93skfUyJ/BSE-to-suspend-trading-in11-companies-for-violating-norms.html	2017-06-27 21:03:19
S&P, Dow pare losses as bank, consumer stocks rise	http://feeds.reuters.com/~r/reuters/INbusinessNews/~3/ax17cjJqXCk/usa-stocks-idINKBN19I1MA	2017-06-27 21:00:52
Goyal tells power producers to reduce coal imports	http://www.thehindu.com/business/Industry/goyal-tells-power-producersto-reduce-imports-of-coal/article19155691.ece?utm_source=RSS_Feed&utm_medium=RSS&utm_campaign=RSS_Syndication	2017-06-27 20:55:33
Samsonite eyes global gains in e-commerce foray	http://www.thehindu.com/business/Industry/samsonite-eyes-global-gains-in-e-commerce-foray/article19155701.ece?utm_source=RSS_Feed&utm_medium=RSS&utm_campaign=RSS_Syndication	2017-06-27 20:53:09
Samsonite eyes global gains in e-commerce foray	http://www.thehindu.com/business/Industry/samsonite-eyes-global-gains-in-e-commerce-foray/article19155701.ece?utm_source=RSS_Feed&utm_medium=RSS&utm_campaign=RSS_Syndication	2017-06-27 20:52:43
Goyal tells power producersto reduce imports of coal	http://www.thehindu.com/business/Industry/goyal-tells-power-producersto-reduce-imports-of-coal/article19155691.ece?utm_source=RSS_Feed&utm_medium=RSS&utm_campaign=RSS_Syndication	2017-06-27 20:48:11
Rosneft suffers powerful cyber attack; oil production unaffected	http://www.business-standard.com/article/international/rosneft-suffers-powerful-cyber-attack-oil-production-unaffected-117062700875_1.html	2017-06-27 20:44:00
Gold rebounds from 6-week low as dollar sags before Fed speeches	http://feeds.reuters.com/~r/reuters/INbusinessNews/~3/eS7p_Bj-Rl0/global-precious-idINKBN19I03D	2017-06-27 19:57:42
Oil prices up on weaker dollar, but supply glut caps gain	http://feeds.reuters.com/~r/reuters/INbusinessNews/~3/NBhTlusZsiw/global-oil-idINKBN19I01P	2017-06-27 19:54:38
Oil prices up on weaker dollar, but supply glut caps gain	http://www.business-standard.com/article/reuters/oil-prices-up-on-weaker-dollar-but-supply-glut-caps-gain-117062700814_1.html	2017-06-27 19:54:00
Warren Buffett wants a big deal; lately, he's settled for small ones	http://economictimes.indiatimes.com/markets/stocks/news/buffett-wants-a-big-deal-lately-hes-settled-for-small-ones/articleshow/59339838.cms	2017-06-27 19:43:47
Trading tips via SMSes: Sebi seeks RBI, Trai help to prevent such scams	http://www.business-standard.com/article/markets/trading-tips-via-smses-sebi-seeks-rbi-trai-help-to-prevent-such-scams-117062700829_1.html	2017-06-27 19:41:00
Decoding Iranian supreme leader Khamenei's comments on Kashmir	http://www.business-standard.com/article/current-affairs/decoding-iranian-supreme-leader-khamenei-s-comments-on-kashmir-117062700519_1.html	2017-06-27 19:36:00
Cyber attack hits oil giant and banks in Russia and Ukraine	http://feeds.reuters.com/~r/reuters/INbusinessNews/~3/pLxciH--kTs/russia-rosneft-cyberattack-idINKBN19I1LU	2017-06-27 19:32:55
Rosneft suffers powerful cyber attack; oil production unaffected	http://www.business-standard.com/article/international/rosneft-suffers-powerful-cyber-attack-oil-production-unaffected-117062700875_1.html	2017-06-27 19:30:00
Buffett wants a big deal; lately, he's settled for small ones	http://economictimes.indiatimes.com/markets/stocks/news/buffett-wants-a-big-deal-lately-hes-settled-for-small-ones/articleshow/59339838.cms	2017-06-27 19:25:30
German bond yield highest in a year as Draghi opens door to policy tweak	http://feeds.reuters.com/~r/reuters/INbusinessNews/~3/ZC5q5twol5U/eurozone-markets-draghi-idINKBN19I0V0	2017-06-27 19:16:04
Nifty to hit 10,400 this fiscal; market eyes GST: HDFC Securities	http://economictimes.indiatimes.com/markets/stocks/news/nifty-to-hit-10400-this-fiscal-market-eyes-gst-hdfc-securities/articleshow/59339716.cms	2017-06-27 19:14:13
New accounting standard may hit banks' lending to infra, realty firms	http://www.business-standard.com/article/finance/new-accounting-standard-may-hit-banks-lending-to-infra-realty-firms-117062700935_1.html	2017-06-27 19:14:00
RIL seeks shareholders' nod to limit non-promoter holding	http://economictimes.indiatimes.com/markets/stocks/news/ril-seeks-shareholders-nod-to-limit-non-promoter-holding/articleshow/59339676.cms	2017-06-27 19:10:45
Rupee reverses early gains to end flat at 64.53 a dollar	http://economictimes.indiatimes.com/markets/forex/rupee-reverses-early-gains-to-end-flat-at-64-53-a-dollar/articleshow/59339617.cms	2017-06-27 19:07:22
EU fines Google record $2.7 billion in first antitrust case	http://feeds.reuters.com/~r/reuters/INbusinessNews/~3/-iujZappDyU/eu-google-antitrust-idINKBN19I10V	2017-06-27 19:06:12
Wall Street opens lower as tech selloff bites	http://feeds.reuters.com/~r/reuters/INbusinessNews/~3/ax17cjJqXCk/usa-stocks-idINKBN19I1MA	2017-06-27 19:05:55
Lloyds fraud victims bemoan 'pyrrhic victory' as compensation scheme drags	http://feeds.reuters.com/~r/reuters/INbusinessNews/~3/bp3XJBCIrec/lloyds-hbos-fraud-idINKBN19I1Q7	2017-06-27 19:04:38
Scamsters' trading tips via SMSes: Sebi seeks RBI, TRAI help	http://economictimes.indiatimes.com/markets/stocks/news/scamsters-trading-tips-via-smses-sebi-seeks-rbi-trai-help/articleshow/59339569.cms	2017-06-27 19:02:59
Sun Pharma to develop chikungunya, zika drugs	http://www.business-standard.com/article/companies/sun-pharma-to-develop-chikungunya-zika-drugs-117062700767_1.html	2017-06-27 18:45:00
SpiceJet’s order to buy planes from Boeing will support many American jobs: Trump	http://www.thehindu.com/news/international/spicejets-order-to-buy-planes-from-boeing-will-support-many-american-jobs-trump/article19155188.ece?utm_source=RSS_Feed&utm_medium=RSS&utm_campaign=RSS_Syndication	2017-06-27 18:43:33
SpiceJet’s order to buy planes from Boeing will support many American jobs: Trump	http://www.thehindu.com/news/international/spicejets-order-to-buy-planes-from-boeing-will-support-many-american-jobs-trump/article19155188.ece?utm_source=RSS_Feed&utm_medium=RSS&utm_campaign=RSS_Syndication	2017-06-27 18:36:50
Wall Street set to open lower as tech selloff bites	http://feeds.reuters.com/~r/reuters/INbusinessNews/~3/ax17cjJqXCk/usa-stocks-idINKBN19I1MA	2017-06-27 18:32:43
Au Small Finance Bank IPO; here’s what 8 brokerages say	http://economictimes.indiatimes.com/markets/stocks/news/au-small-finance-bank-ipo-heres-what-8-brokerages-say/articleshow/59339126.cms	2017-06-27 18:25:24
RIL seeks shareholders' nod to cap non-promoter holding at 5%	http://www.business-standard.com/article/companies/ril-seeks-shareholders-nod-to-cap-non-promoter-holding-at-5-117062700676_1.html	2017-06-27 18:25:00
Singapore to allow banks to enter non-financial e-commerce	http://feeds.reuters.com/~r/reuters/INbusinessNews/~3/zGtax4Su6d4/singapore-banks-idINKBN19I1L6	2017-06-27 18:20:18
What to do when stocks are high & you’ve nowhere to go	http://economictimes.indiatimes.com/markets/stocks/news/what-to-do-when-stocks-are-high-youve-nowhere-to-go/articleshow/59339043.cms	2017-06-27 18:16:59
What to do when stocks are high & you’ve nowhere to go	http://economictimes.indiatimes.com/markets/market-moguls/what-to-do-when-stocks-are-high-youve-nowhere-to-go/articleshow/59339118.cms	2017-06-27 18:16:59
Gold rebounds from 6-week low as dollar sags before Fed speeches	http://feeds.reuters.com/~r/reuters/INbusinessNews/~3/eS7p_Bj-Rl0/global-precious-idINKBN19I03D	2017-06-27 18:14:21
Gold prices decline on reduced demand, silver rallies	http://www.livemint.com/Money/2joyHtMIpeuHGnw2fDfs4N/Gold-prices-decline-on-reduced-demand-silver-rallies.html	2017-06-27 18:12:33
Sebi's proposed rules for MF distribution take fund houses by surprise	http://www.business-standard.com/article/markets/sebi-s-proposed-rules-for-mf-distribution-take-fund-houses-by-surprise-117062700797_1.html	2017-06-27 18:02:00
Bain, Cinven discussing new offer for Stada - sources	http://feeds.reuters.com/~r/reuters/INbusinessNews/~3/4ZifCF0Z7P4/stada-arzneimitt-m-a-idINKBN19I1IK	2017-06-27 17:56:48
GST rollout rehearsal: Govt to conduct mock-launch in Parliament tomorrow	http://www.business-standard.com/article/economy-policy/gst-rollout-rehearsal-govt-to-conduct-mock-launch-in-parliament-tomorrow-117062700771_1.html	2017-06-27 17:54:00
Oil prices up on weaker dollar, but supply glut caps gain	http://feeds.reuters.com/~r/reuters/INbusinessNews/~3/NBhTlusZsiw/global-oil-idINKBN19I01P	2017-06-27 17:53:47
ETMarkets Evening Podcast: Markets fall, what should be your next step?	http://economictimes.indiatimes.com/markets/stocks/news/etmarkets-evening-podcast-markets-fall-what-should-be-your-next-step/articleshow/59338709.cms	2017-06-27 17:52:31
Why crude oil prices at $50 is a sweet spot for oil producers	http://economictimes.indiatimes.com/markets/commodities/views/why-crude-oil-prices-at-50-is-a-sweet-spot-for-oil-producers/articleshow/59338602.cms	2017-06-27 17:46:06
28 June 2017: Best health plans for you	http://www.livemint.com/Money/6JvRhtnpTAAx8meAmyC9nM/28-June-2017-Best-health-plans-for-you.html	2017-06-27 17:42:45
OPEC in no rush on deeper oil output cut, to look at in July - delegates	http://feeds.reuters.com/~r/reuters/INbusinessNews/~3/J5hWq90cUa0/opec-oil-idINKBN19I1G4	2017-06-27 17:40:13
GM's India exit: Dealers fear 15,000 job losses, seek govt intervention	http://www.business-standard.com/article/companies/gm-s-india-exit-dealers-fear-15-000-job-losses-seek-govt-intervention-117062700706_1.html	2017-06-27 17:31:00
The nominee is a trustee, not an owner. Assets always belong to the legal heirs	http://www.livemint.com/Money/Gla17rh4mFiyBkpT3DCY9O/The-nominee-is-a-trustee-not-an-owner-Assets-always-belong.html	2017-06-27 17:26:14
Axis Nifty ETF: another taker for EPFO money?	http://www.livemint.com/Money/sQ4QSKSRhzRSk6fxJeXTML/Axis-Nifty-ETF-another-taker-for-EPFO-money.html	2017-06-27 17:24:41
Bank passbooks will get more readable	http://www.livemint.com/Money/PlWC2Gp6ERjGpDKkSfSpPM/Bank-passbooks-will-get-more-readable.html	2017-06-27 17:24:12
GST effect: Coke to hike price of fizzy drinks	http://www.thehindu.com/business/Industry/gst-effect-coke-to-hike-price-of-fizzy-drinks/article19154963.ece?utm_source=RSS_Feed&utm_medium=RSS&utm_campaign=RSS_Syndication	2017-06-27 17:20:12
RIL seeks shareholders’ nod to limit non-promoter holding below 5%	http://www.livemint.com/Money/Um4L4A5EAJU5G1a6F2FYJP/RIL-seeks-shareholders-nod-to-limit-nonpromoter-holding-be.html	2017-06-27 17:18:33
How much tax do you pay on your investments?	http://www.livemint.com/Money/SpJncp9hpbYRVzWbzhhjTJ/How-much-tax-do-you-pay-on-your-investments.html	2017-06-27 17:14:35
Hong Kong wealth gap at its widest in decades as handover anniversary nears	http://feeds.reuters.com/~r/reuters/INbusinessNews/~3/isnpaL_Mvrg/hongkong-anniversary-wealth-gap-idINKBN19I1DI	2017-06-27 17:12:50
Interview: Vitol's Taylor sees Brent oil trading at $40-$55 as U.S. output rises	http://feeds.reuters.com/~r/reuters/INbusinessNews/~3/tavF7HdzNq8/vitol-markets-idINKBN19I1D9	2017-06-27 17:10:51
EU fines Google record $2.7 billion in first antitrust case	http://feeds.reuters.com/~r/reuters/INbusinessNews/~3/-iujZappDyU/eu-google-antitrust-idINKBN19I10V	2017-06-27 17:07:37
A Tata Group stock could prove to be a dark horse after GST: Rajen Shah, Tradebulls	http://economictimes.indiatimes.com/markets/expert-view/a-tata-group-stock-could-prove-to-be-a-dark-horse-after-gst-rajen-shah-tradebulls/articleshow/59337784.cms	2017-06-27 17:05:18
Panama leaks case: JIT summons Pak PM's daughter Maryam Nawaz on July 5	http://www.business-standard.com/article/international/panama-leaks-case-jit-summons-pak-pm-s-daughter-maryam-nawaz-on-july-5-117062700491_1.html	2017-06-27 17:03:00
EU fines Google record $2.7 billion in first antitrust case	http://feeds.reuters.com/~r/reuters/INbusinessNews/~3/-iujZappDyU/eu-google-antitrust-idINKBN19I10V	2017-06-27 17:00:35
Tech View: Nifty breaks support trendline, forms a bearish candle	http://economictimes.indiatimes.com/markets/stocks/news/tech-view-nifty-breaks-support-trendline-forms-a-bearish-candle/articleshow/59337669.cms	2017-06-27 17:00:33
Global stocks, dollar ease as central bank officials take centre stage	http://feeds.reuters.com/~r/reuters/INbusinessNews/~3/Mh-Xfdlb3aw/global-markets-idINKBN19I0VM	2017-06-27 16:59:32
Cruise policy next month, India to attract 700 vessels: Gadkari	http://www.thehindu.com/news/national/cruise-policy-next-month-india-to-attract-700-vessels-gadkari/article19154869.ece?utm_source=RSS_Feed&utm_medium=RSS&utm_campaign=RSS_Syndication	2017-06-27 16:58:08
Are debt funds always better than fixed deposits?	http://www.livemint.com/Money/oHMnUrUzn37CiDr0k6MU1I/Are-debt-funds-always-better-than-fixed-deposits.html	2017-06-27 16:57:11
Cruise policy next month, India to attract 700 vessels: Gadkari	http://www.thehindu.com/news/national/cruise-policy-next-month-india-to-attract-700-vessels-gadkari/article19154869.ece?utm_source=RSS_Feed&utm_medium=RSS&utm_campaign=RSS_Syndication	2017-06-27 16:57:07
Nifty to hit over 10,000 level this fiscal, markets eye GST: HDFC securities	http://www.livemint.com/Money/yR6l2xV4LJNNZCl7Qh6tHI/Nifty-to-hit-over-10000-level-this-fiscal-markets-eye-GST.html	2017-06-27 16:53:38
Euro zone bond yields jump as Draghi opens door to policy tweak	http://feeds.reuters.com/~r/reuters/INbusinessNews/~3/ZC5q5twol5U/eurozone-markets-draghi-idINKBN19I0V0	2017-06-27 16:52:35
Analysis: The mysterious (and continuing) fall in Saudi foreign reserves	http://feeds.reuters.com/~r/reuters/INbusinessNews/~3/cYMJ_hoL60c/saudi-economy-reserves-idINKBN19I1AA	2017-06-27 16:50:30
ETMarkets After Hours: PSU banks slip up to 5%; 60 stocks at fresh 52-week lows	http://economictimes.indiatimes.com/markets/stocks/news/etmarkets-after-hours-psu-banks-slip-up-to-5-60-stocks-at-fresh-52-week-lows/articleshow/59337435.cms	2017-06-27 16:44:55
EU hits Google with record 2.42 billion euro antitrust fine	http://feeds.reuters.com/~r/reuters/INbusinessNews/~3/-iujZappDyU/eu-google-antitrust-idINKBN19I10V	2017-06-27 16:41:25
F&O: 9,580-9,600 zone likely to act as strong barrier for Nifty50	http://economictimes.indiatimes.com/markets/stocks/news/fo-9580-9600-zone-likely-to-act-as-strong-barrier-for-nifty50/articleshow/59337300.cms	2017-06-27 16:37:06
B2C consumer cos likely to fare best under GST: Lalit Nambiar, UTI Mutual Fund	http://economictimes.indiatimes.com/markets/expert-view/b2c-consumer-cos-likely-to-fare-best-under-gst-lalit-nambiar-uti-mutual-fund/articleshow/59337258.cms	2017-06-27 16:34:22
A look back at the EU's 7 years of legal battle with Google	http://www.thehindu.com/business/Industry/a-look-back-at-the-eus-7-years-of-legal-battle-with-google/article19154593.ece?utm_source=RSS_Feed&utm_medium=RSS&utm_campaign=RSS_Syndication	2017-06-27 16:34:19
In Amazon's shadow, hedge funds take aim at Brexit-hit retailers	http://feeds.reuters.com/~r/reuters/INbusinessNews/~3/dSYOnqE8Uos/hedgefunds-ukretail-idINKBN19I192	2017-06-27 16:33:21
Reliance Industries to seek shareholder approval to raise $3.9 billion via debentures	http://feeds.reuters.com/~r/reuters/INbusinessNews/~3/eCaU2UxdfxA/reliance-industries-debentures-idINKBN19I0D7	2017-06-27 16:30:18
A look back at the EU's 7 years of legal battle with Google	http://www.thehindu.com/business/Industry/a-look-back-at-the-eus-7-years-of-legal-battle-with-google/article19154593.ece?utm_source=RSS_Feed&utm_medium=RSS&utm_campaign=RSS_Syndication	2017-06-27 16:24:25
Sensex tanks 180 points, Nifty50 holds 9,500; banking stocks weigh	http://economictimes.indiatimes.com/markets/stocks/news/sensex-tanks-180-points-nifty50-holds-9500-banking-stocks-weigh/articleshow/59337107.cms	2017-06-27 16:23:27
Wind power's big bet: turbines taller than skyscrapers	http://feeds.reuters.com/~r/reuters/INbusinessNews/~3/qbS3bCK13Jg/wind-power-mega-turbines-idINKBN19I18G	2017-06-27 16:22:55
M&M's tractor business turns more fertile than SUVs, CVs	http://www.business-standard.com/article/companies/m-m-s-tractor-business-turns-more-fertile-than-suvs-cvs-117062700596_1.html	2017-06-27 16:22:00
India a pawn? China says India playing into US hands, result to be terrible	http://www.business-standard.com/article/international/india-a-pawn-china-says-india-playing-in-us-hands-results-to-be-terrible-117062700571_1.html	2017-06-27 16:20:00
Once on the outside, conservative Koch network warms to Trump	http://feeds.reuters.com/~r/reuters/INbusinessNews/~3/NH4RvBckzcc/usa-trump-koch-idINKBN19I177	2017-06-27 16:14:20
Aadhaar row: No citizen will be deprived of social benefits, govt tells SC	http://www.business-standard.com/article/economy-policy/aadhaar-row-no-citizen-will-be-deprived-of-social-benefits-govt-tells-sc-117062700328_1.html	2017-06-27 16:11:00
2 stocks to help in wealth creation: Siddharth Sedani, Anand Rathi	http://economictimes.indiatimes.com/markets/expert-view/2-stocks-to-help-in-wealth-creation-siddharth-sedani-anand-rathi/articleshow/59336859.cms	2017-06-27 16:07:06
Nifty ends at one-month low; banks weigh	http://feeds.reuters.com/~r/reuters/INbusinessNews/~3/Sfsrpiqx8hU/india-stocks-nifty-sensex-markets-idINKBN19I0L9	2017-06-27 16:02:55
European Union slaps Google with record $2.7 billion fine	http://www.business-standard.com/article/companies/european-union-slaps-google-with-record-2-7-billion-fine-117062700595_1.html	2017-06-27 16:01:00
Tejas Networks makes quiet debut, ends 2% higher against issue price	http://www.business-standard.com/article/markets/tejas-networks-makes-quiet-debut-ends-2-higher-against-issue-price-117062700215_1.html	2017-06-27 15:58:00
Sensex hits one-month low, ends below 31,000; PSU banks lead decline	http://www.business-standard.com/article/markets/sensex-hits-one-month-low-ends-below-31-000-psu-banks-lead-decline-117062700563_1.html	2017-06-27 15:40:00
Cadila Healthcare aims to double US business to $1 billion in 3 years	http://www.business-standard.com/article/companies/cadila-healthcare-aims-to-double-us-business-to-1-billion-in-3-years-117062700610_1.html	2017-06-27 15:38:00
EU hits Google with record 2.42 billion euro antitrust fine	http://feeds.reuters.com/~r/reuters/INbusinessNews/~3/bq0BCaF_gcw/eu-google-antitrust-idINKBN19I10Q	2017-06-27 15:35:19
Vivo retains IPL title sponsorship; to pay Rs 2,199 cr to BCCI over 5 yrs	http://www.business-standard.com/article/companies/vivo-retains-ipl-title-sponsorship-to-pay-rs-2-199-cr-to-bcci-over-5-yrs-117062700562_1.html	2017-06-27 15:35:00
Sebi bans Merlin Agri Projects from capital markets	http://www.livemint.com/Money/8wi7OlmurEEQwa1rBoeGSN/Sebi-bans-Merlin-Agri-Projects-from-capital-markets.html	2017-06-27 15:28:39
Decoding Iranian supreme leader Khameinei's comments on Kashmir	http://www.business-standard.com/article/current-affairs/decoding-iranian-supreme-leader-s-comments-on-kashmir-117062700519_1.html	2017-06-27 15:28:00
No tax except on marginal profit made by second-hand car dealers: Hasmukh Adhia	http://economictimes.indiatimes.com/markets/expert-view/no-tax-except-on-marginal-profit-made-by-second-hand-car-dealers-hasmukh-adhia/articleshow/59336224.cms	2017-06-27 15:27:42
EU antitrust regulators hit Google with record 2.42 billion euro fine	http://feeds.reuters.com/~r/reuters/INbusinessNews/~3/-iujZappDyU/eu-google-antitrust-idINKBN19I10V	2017-06-27 15:22:06
Market Now: Nifty FMCG only sectoral gainer; United Spirits, ITC up	http://economictimes.indiatimes.com/markets/stocks/news/market-now-nifty-fmcg-only-sectoral-gainer-united-spirits-itc-up/articleshow/59336034.cms	2017-06-27 15:14:34
Fitch cuts BoI viability rating, maintains negative outlook on Indian banks	http://economictimes.indiatimes.com/markets/stocks/news/fitch-cuts-boi-viability-rating-maintains-negative-outlook-on-indian-banks/articleshow/59336021.cms	2017-06-27 15:13:53
Cement capacity addition slows down on tapering demand, supply glut	http://www.business-standard.com/article/companies/cement-capacity-addition-slows-down-on-tapering-demand-supply-glut-117062700540_1.html	2017-06-27 15:13:00
Gold prices shine on global cues, jewellers’ buying	http://www.livemint.com/Money/qbbAbuwLaQePaLPOhBZUYL/Gold-prices-shine-on-global-cues-jewellers-buying.html	2017-06-27 14:56:36
Oil up on weaker dollar, supply glut caps gain	http://feeds.reuters.com/~r/reuters/INbusinessNews/~3/NBhTlusZsiw/global-oil-idINKBN19I01P	2017-06-27 14:53:33
Sun Pharma, NIV to jointly test drugs for Zika, chikungunya and dengue	http://www.thehindu.com/sci-tech/science/sun-pharma-niv-to-jointly-test-drugs-for-zika-chikungunya-and-dengue/article19154185.ece?utm_source=RSS_Feed&utm_medium=RSS&utm_campaign=RSS_Syndication	2017-06-27 14:47:32
China pumps cash into African floating LNG projects in strategic push	http://feeds.reuters.com/~r/reuters/INbusinessNews/~3/N1kl9O3FaLQ/china-lng-africa-idINKBN19I0XJ	2017-06-27 14:43:03
Italy bank rescue divides Europe	http://feeds.reuters.com/~r/reuters/INbusinessNews/~3/4YRLjStIUDg/eurozone-banks-italy-veneto-idINKBN19I0XF	2017-06-27 14:40:23
Market Now: Pharma stocks fall; Piramal, Cipla top losers	http://economictimes.indiatimes.com/markets/stocks/news/market-now-pharma-stocks-fall-piramal-cipla-top-losers/articleshow/59335434.cms	2017-06-27 14:33:56
Gold prices shine on global cues, jewellers' buying	http://economictimes.indiatimes.com/markets/commodities/news/gold-prices-shine-on-global-cues-jewellers-buying/articleshow/59335407.cms	2017-06-27 14:31:48
PSU banks under pressure; PNB, Andhra Bank down 5%	http://www.business-standard.com/article/markets/psu-banks-under-pressure-pnb-andhra-bank-down-5-117062700480_1.html	2017-06-27 14:29:00
Global stocks, dollar ease ahead of slew of central bank speeches	http://feeds.reuters.com/~r/reuters/INbusinessNews/~3/Mh-Xfdlb3aw/global-markets-idINKBN19I0VM	2017-06-27 14:18:16
Global stocks, dollar ease ahead of slew of central bank speeches	http://www.business-standard.com/article/reuters/global-stocks-dollar-ease-ahead-of-slew-of-central-bank-speeches-117062700477_1.html	2017-06-27 14:18:16
Japanese stocks edge towards 2-year high, dollar firms before Yellen	http://www.business-standard.com/article/reuters/japanese-stocks-edge-towards-2-year-high-dollar-firms-before-yellen-117062700246_1.html	2017-06-27 14:15:34
Japanese stocks edge towards 2-year high, dollar firms before Yellen	http://feeds.reuters.com/~r/reuters/INbusinessNews/~3/0W8Eh7HKcnU/global-markets-idINKBN19I02P	2017-06-27 14:15:34
Air India: Divestment of govt stake unlikely this financial year	http://www.business-standard.com/article/economy-policy/air-india-divestment-of-govt-stake-unlikely-this-financial-year-117062700479_1.html	2017-06-27 14:15:00
Impact of GST will be less than that caused by VAT in 2006: Hasmukh Adhia	http://economictimes.indiatimes.com/markets/expert-view/impact-of-gst-will-be-less-than-that-caused-by-vat-in-2006-hasmukh-adhia/articleshow/59335143.cms	2017-06-27 14:14:18
Euro, bond yields rise after Draghi comments on economy	http://feeds.reuters.com/~r/reuters/INbusinessNews/~3/ZC5q5twol5U/eurozone-markets-draghi-idINKBN19I0V0	2017-06-27 14:08:53
Trump-Modi joint statement strongly affirms US-India security ties	http://www.business-standard.com/article/economy-policy/trump-modi-joint-statement-strongly-affirms-us-india-security-ties-117062700446_1.html	2017-06-27 14:08:00
CORRECTED - Japanese stocks edge towards 2-year high, dollar firms before Yellen	http://feeds.reuters.com/~r/reuters/INbusinessNews/~3/0W8Eh7HKcnU/global-markets-idINKBN19I02P	2017-06-27 14:05:34
SpiceJet’s turnaround story: From forced grounding to world's top airline stock in 2 years	http://economictimes.indiatimes.com/markets/stocks/news/spicejets-turnaround-story-from-forced-grounding-to-worlds-top-airline-stock-in-2-years/articleshow/59333064.cms	2017-06-27 14:03:10
Piramal Enterprises to raise up to Rs 500 crore via NCDs	http://economictimes.indiatimes.com/markets/stocks/news/piramal-enterprises-to-raise-up-to-rs-500-crore-via-ncds/articleshow/59335007.cms	2017-06-27 14:01:41
Piramal Enterprises to raise up to Rs500 crore via NCDs	http://www.livemint.com/Money/o2fHDFQdochA5zdeZbVVAI/Piramal-Enterprises-to-raise-up-to-Rs500-crore-via-NCDs.html	2017-06-27 13:51:06
Technical charts suggest Nifty50 rally has come to a halt	http://economictimes.indiatimes.com/markets/stocks/news/technical-charts-suggest-nifty50-rally-has-come-to-a-halt/articleshow/59334884.cms	2017-06-27 13:50:50
Trump-Modi meet highlights: US backs India on Pak terror, silent on H-1B	http://www.business-standard.com/article/current-affairs/trump-modi-meet-highlights-us-backs-indian-stance-on-silk-road-pak-terror-117062700393_1.html	2017-06-27 13:48:00
Markets hit one-month low; Nifty dips below 9,500; PSU banks lead decline	http://www.business-standard.com/article/markets/markets-hit-one-month-low-nifty-dips-below-9-500-psu-banks-lead-decline-117062700375_1.html	2017-06-27 13:42:00
BSE, NSE to launch F&O contracts in ICICI Pru Life, four others	http://www.livemint.com/Money/Gns3cNoi2orvTc3wEBFxgK/BSE-NSE-to-launch-FO-contracts-in-ICICI-Pru-Life-four-oth.html	2017-06-27 13:35:31
BSE, NSE to launch F&O contracts in ICICI Pru Life, 4 others	http://www.thehindu.com/business/markets/bse-nse-to-launch-fo-contracts-in-icici-pru-life-4-others/article19154087.ece?utm_source=RSS_Feed&utm_medium=RSS&utm_campaign=RSS_Syndication	2017-06-27 13:31:52
BSE, NSE to launch F&O contracts in ICICI Pru Life, 4 others	http://www.thehindu.com/business/markets/bse-nse-to-launch-fo-contracts-in-icici-pru-life-4-others/article19154087.ece?utm_source=RSS_Feed&utm_medium=RSS&utm_campaign=RSS_Syndication	2017-06-27 13:29:49
Asian currencies little changed ahead of Yellen speech	http://feeds.reuters.com/~r/reuters/INbusinessNews/~3/wF7qw7x9fBo/asia-forex-emerging-idINKBN19I0JX	2017-06-27 13:26:57
BSE, NSE to launch F&O contracts in ICICI Pru Life, 4 others	http://economictimes.indiatimes.com/markets/stocks/news/bse-nse-to-launch-fo-contracts-in-icici-pru-life-4-others/articleshow/59334557.cms	2017-06-27 13:25:09
Markets hit one-month low; Nifty nears 9,500; PSU banks lead decline	http://www.business-standard.com/article/markets/markets-hit-one-month-low-nifty-nears-9-500-psu-banks-lead-decline-117062700375_1.html	2017-06-27 13:21:00
Buy Karnataka Bank, target Rs 220: Kotak Securities	http://economictimes.indiatimes.com/markets/stocks/recos/buy-karnataka-bank-target-rs-220-kotak-securities/articleshow/59331172.cms	2017-06-27 13:20:44
Buy Crompton Greaves Consumer Electricals Ltd. target Rs 260: Nirmal Bang Securities	http://economictimes.indiatimes.com/markets/stocks/recos/buy-crompton-greaves-consumer-electricals-ltd-target-rs-260-nirmal-bang-securities/articleshow/59331235.cms	2017-06-27 13:19:45
Buy NTPC, target Rs 192: Reliance Securities	http://economictimes.indiatimes.com/markets/stocks/recos/buy-ntpc-target-rs-192-reliance-securities/articleshow/59334376.cms	2017-06-27 13:18:57
CORRECTED - Asian currencies little changed ahead of Yellen speech	http://feeds.reuters.com/~r/reuters/INbusinessNews/~3/wF7qw7x9fBo/asia-forex-emerging-idINKBN19I0JX	2017-06-27 13:14:27
Buy NBCC (India). target Rs 226: ICICI Direct	http://economictimes.indiatimes.com/markets/stocks/recos/buy-nbcc-india-target-rs-226-icici-direct/articleshow/59332663.cms	2017-06-27 13:14:11
Agri-commodity: Cardamom falls on low demand; palm oil rises	http://economictimes.indiatimes.com/markets/commodities/news/agri-commodity-cardamom-falls-on-low-demand-palm-oil-rises/articleshow/59334300.cms	2017-06-27 13:08:49
European shares hit reverse as Schaeffler slump drags autos	http://economictimes.indiatimes.com/markets/stocks/news/european-shares-hit-reverse-as-schaeffler-slump-drags-autos/articleshow/59334202.cms	2017-06-27 13:02:43
Aditya Birla Nuvo hits record high; Grasim Industries up 3% in weak market	http://www.business-standard.com/article/markets/aditya-birla-nuvo-hits-record-high-grasim-industries-up-3-in-weak-market-117062700374_1.html	2017-06-27 13:02:00
Look for growth to make money not value: Vikas Khemani, Edelweiss Securities	http://economictimes.indiatimes.com/markets/expert-view/look-for-growth-to-make-money-not-value-vikas-khemani-edelweiss-securities/articleshow/59334161.cms	2017-06-27 12:59:20
Valuation guru Damodaran says he’s no Aswath; for him 3 most freeing words are ‘I was wrong’	http://economictimes.indiatimes.com/markets/stocks/news/valuation-guru-damodaran-says-hes-no-aswath-for-him-3-most-freeing-words-are-i-was-wrong/articleshow/59334153.cms	2017-06-27 12:59:04
Oil up for fourth day on short-covering, supply glut caps gains	http://www.business-standard.com/article/reuters/oil-up-for-fourth-day-on-short-covering-supply-glut-caps-gains-117062700360_1.html	2017-06-27 12:53:17
HNI frenzy in IPO meant big gains in the past; will CDSL follow suit?	http://economictimes.indiatimes.com/markets/stocks/news/hni-frenzy-in-ipo-meant-big-gains-in-the-past-will-cdsl-follow-suit/articleshow/59333988.cms	2017-06-27 12:46:44
Aluminium runs out of luck in June; prices hit by weak input costs	http://economictimes.indiatimes.com/markets/commodities/views/aluminium-runs-out-of-luck-in-june-prices-hit-by-weak-input-costs/articleshow/59333926.cms	2017-06-27 12:42:57
Nifty hits one-month low; banking stocks drag	http://feeds.reuters.com/~r/reuters/INbusinessNews/~3/Sfsrpiqx8hU/india-stocks-nifty-sensex-markets-idINKBN19I0L9	2017-06-27 12:37:13
Infosys drops over 2% following 36th AGM	http://economictimes.indiatimes.com/markets/stocks/news/infosys-drops-over-2-following-36th-agm/articleshow/59333801.cms	2017-06-27 12:31:35
Supreme Court refuses interim order against govt notification on Aadhaar	http://www.business-standard.com/article/current-affairs/supreme-court-refuses-interim-order-against-govt-notification-on-aadhaar-117062700315_1.html	2017-06-27 12:31:00
Markets erase opening gains to turn red; Nifty trades below 9,550	http://www.business-standard.com/article/markets/markets-erase-opening-gains-to-turn-red-nifty-trades-below-9-550-117062700179_1.html	2017-06-27 12:15:00
Market Now: ITC, Bharti Airtel top gainers in a gloomy market	http://economictimes.indiatimes.com/markets/stocks/news/market-now-itc-bharti-airtel-top-gainers-in-a-gloomy-market/articleshow/59333515.cms	2017-06-27 12:12:13
Top intraday trading ideas for afternoon trade for Tuesday, 27 June 2017	http://economictimes.indiatimes.com/markets/stocks/news/top-intraday-trading-ideas-for-afternoon-trade-for-tuesday-27-june-2017/articleshow/59333504.cms	2017-06-27 12:11:12
20 years of Harry Potter: What it means to those who grew up with it	http://www.business-standard.com/article/economy-policy/20-years-of-harry-potter-what-it-means-to-those-who-grew-up-with-it-117062600716_1.html	2017-06-27 12:10:00
Market Now: RIL, SBI among most active stocks in terms of value	http://economictimes.indiatimes.com/markets/stocks/news/market-now-ril-sbi-among-most-active-stocks-in-terms-of-value/articleshow/59333408.cms	2017-06-27 12:05:12
Nifty hits one-month low; banking stocks drag	http://feeds.reuters.com/~r/reuters/INbusinessNews/~3/Sfsrpiqx8hU/india-stocks-nifty-sensex-markets-idINKBN19I0L9	2017-06-27 12:03:07
Market Now: Banking Stock most active in terms of volume	http://economictimes.indiatimes.com/markets/stocks/news/banking-stock-most-active-in-terms-of-volume/articleshow/59333339.cms	2017-06-27 12:00:39
Beaten-down pharma stocks hope for boost from new USFDA chief	http://economictimes.indiatimes.com/markets/stocks/news/beaten-down-pharma-stocks-hope-for-boost-from-new-usfda-chief/articleshow/59333258.cms	2017-06-27 11:54:44
Banking stocks fall on RBI’s mandate for higher provisioning	http://www.livemint.com/Money/AaTrVSTNsIdnFxR8HchVrO/Banking-stocks-fall-on-news-of-RBI-mandate-for-higher-provis.html	2017-06-27 11:54:15
India hails US move to designate Hizb chief Salahuddin as global terrorist	http://www.business-standard.com/article/current-affairs/india-hails-us-move-to-designate-hizb-chief-salahuddin-as-global-terrorist-117062601040_1.html	2017-06-27 11:54:00
OnePlus 5 open sale starts: Get the 'flagship killer' starting at Rs 32,999	http://www.business-standard.com/article/current-affairs/oneplus-5-open-sale-starts-get-the-flagship-killer-starting-at-rs-32-999-117062700294_1.html	2017-06-27 11:53:00
ETMarkets Morning Podcast: What's buzzing on D-Street this morning	http://economictimes.indiatimes.com/markets/stocks/news/etmarkets-morning-podcast-whats-buzzing-on-d-street-this-morning/articleshow/59333171.cms	2017-06-27 11:50:03
We are looking at least a year or six quarters of pain: Ashvin Parekh	http://economictimes.indiatimes.com/markets/expert-view/we-are-looking-at-least-a-year-or-six-quarters-of-pain-ashvin-parekh/articleshow/59333167.cms	2017-06-27 11:49:36
China industrial profits quicken in May, seen fading as finance costs rise	http://feeds.reuters.com/~r/reuters/INbusinessNews/~3/JAWmS9lqEGs/china-economy-industrial-profits-idINKBN19I0K1	2017-06-27 11:47:00
Videocon Industries up 5% after falling 83% in 25 trading days	http://www.business-standard.com/article/markets/videocon-industries-up-5-after-falling-83-in-25-trading-days-117062700293_1.html	2017-06-27 11:43:00
SpiceJet’s turnaround story: From forced grounding to world's top airline stock in 2 years	http://economictimes.indiatimes.com/markets/stocks/news/spicejets-turnaround-story-from-forced-grounding-to-worlds-top-airline-stock-in-2-years/articleshow/59333064.cms	2017-06-27 11:42:10
Check out latest gold prices, trends and market outlook	http://economictimes.indiatimes.com/markets/commodities/news/check-out-latest-gold-prices-trends-and-market-outlook/articleshow/59333021.cms	2017-06-27 11:39:43
Modi-Trump meet: India gets Guardian drones to check China in Indian Ocean	http://www.business-standard.com/article/economy-policy/modi-trump-meet-india-gets-guardian-drones-to-check-china-in-indian-ocean-117062700167_1.html	2017-06-27 11:39:00
China industrial profits quicken in May, seen fading as finance costs rise	http://feeds.reuters.com/~r/reuters/INbusinessNews/~3/JAWmS9lqEGs/china-economy-industrial-profits-idINKBN19I0K1	2017-06-27 11:36:06
These 13 stocks have zoomed over 100% in CY17 so far	http://www.business-standard.com/article/markets/these-13-stocks-have-zoomed-over-100-in-cy17-so-far-117062700270_1.html	2017-06-27 11:35:00
Asian currencies little changed ahead of Yellen speech	http://feeds.reuters.com/~r/reuters/INbusinessNews/~3/wF7qw7x9fBo/asia-forex-emerging-idINKBN19I0JX	2017-06-27 11:32:00
Gold, silver trade in red ahead of speech by Fed’s chairwoman; should you buy?	http://economictimes.indiatimes.com/markets/commodities/news/gold-silver-trade-in-red-ahead-of-speech-by-feds-chairwoman-should-you-buy/articleshow/59332885.cms	2017-06-27 11:30:44
Tejas Networks rises on market debut after $119.6 million IPO	http://feeds.reuters.com/~r/reuters/INbusinessNews/~3/6dWPDRyD92w/tejasnetworks-listing-idINKBN19I0JI	2017-06-27 11:24:57
Modi-Trump meet: India and US find common cause against China, for now	http://www.business-standard.com/article/current-affairs/modi-trump-meet-india-and-us-find-common-cause-against-china-for-now-117062700269_1.html	2017-06-27 11:22:00
Exclusive: Ericsson scraps push for new clients beyond telecoms	http://feeds.reuters.com/~r/reuters/INbusinessNews/~3/DRLlH40lodo/ericsson-strategy-idINKBN19I0HR	2017-06-27 11:15:19
Tejas Networks makes quiet debut, lists at Rs 257 on BSE	http://economictimes.indiatimes.com/markets/stocks/news/tejas-networks-makes-quiet-debut-lists-at-rs-257-on-bse/articleshow/59331722.cms	2017-06-27 11:11:54
Markets erase opening gains to turn red; Nifty trades below 9,550	http://www.business-standard.com/article/markets/markets-erase-opening-gains-to-turn-red-nifty-trades-below-9-550-117062700179_1.html	2017-06-27 11:05:00
China's yuan again slightly weakens, corporate dollar demand strong	http://economictimes.indiatimes.com/markets/forex/chinas-yuan-again-slightly-weakens-corporate-dollar-demand-strong/articleshow/59332537.cms	2017-06-27 11:01:54
Australia shares edge lower on lack of cues; NZ up	http://economictimes.indiatimes.com/markets/stocks/news/australia-shares-edge-lower-on-lack-of-cues-nz-up/articleshow/59332513.cms	2017-06-27 10:59:56
China stocks down, solid profit data offset by cautious mood; HK flat	http://economictimes.indiatimes.com/markets/stocks/news/china-stocks-down-solid-profit-data-offset-by-cautious-mood-hk-flat/articleshow/59332475.cms	2017-06-27 10:57:29
Global gold prices stay steady ahead of speech by US Fed’s Janet Yellen	http://www.livemint.com/Money/SBWbmpkpGxr79GJaGWeVkL/Global-gold-prices-stay-steady-ahead-of-speech-by-US-Feds-J.html	2017-06-27 10:56:34
Listing of rail PSUs on track; decision on IRCTC service charge by June 30	http://www.business-standard.com/article/economy-policy/listing-of-rail-psus-on-track-decision-on-irctc-service-charge-by-june-30-117062700241_1.html	2017-06-27 10:52:00
Japanese stocks edge towards 2-year high, dollar firms before Yellen	http://feeds.reuters.com/~r/reuters/INbusinessNews/~3/0W8Eh7HKcnU/global-markets-idINKBN19I02P	2017-06-27 10:49:34
Japanese stocks edge towards 2-year high, dollar firms before Yellen	http://www.business-standard.com/article/reuters/japanese-stocks-edge-towards-2-year-high-dollar-firms-before-yellen-117062700246_1.html	2017-06-27 10:49:34
Market likely to consolidate at 9600-9700 level: Vaibhav Sanghavi, Avendus Capital	http://economictimes.indiatimes.com/markets/expert-view/market-likely-to-consolidate-at-9600-9700-level-vaibhav-sanghavi-avendus-capital/articleshow/59332286.cms	2017-06-27 10:45:18
JP Associates hits fresh 52-week high, Jaypee Infratech up 20%	http://www.business-standard.com/article/markets/jp-associates-hits-fresh-52-week-high-jaypee-infratech-up-20-117062700240_1.html	2017-06-27 10:41:00
LT Foods jumps 3% ahead of inauguration of rice plant in Netherlands	http://economictimes.indiatimes.com/markets/stocks/news/lt-foods-jumps-3-ahead-of-inauguration-of-rice-plant-in-netherlands/articleshow/59332220.cms	2017-06-27 10:38:36
Insight - In disaster's wake, BP doubles down on deepwater despite surging shale	http://feeds.reuters.com/~r/reuters/INbusinessNews/~3/HdhtT0Vxp9c/bp-gulfmexico-idINKBN19I0FQ	2017-06-27 10:38:01
Realty may be down, but this stock shines with 1,500% returns in 5 years	http://economictimes.indiatimes.com/markets/stocks/news/realty-may-be-down-but-this-stock-shines-with-1500-returns-in-5-years/articleshow/59332170.cms	2017-06-27 10:34:46
Gold steady ahead of speech by Fed's Yellen	http://feeds.reuters.com/~r/reuters/INbusinessNews/~3/eS7p_Bj-Rl0/global-precious-idINKBN19I03D	2017-06-27 10:27:10
Tejas Networks shares rise 2.7% in stock market debut	http://www.livemint.com/Money/WR9tlCXUXrlNNQQKBRPOuI/Tejas-Networks-shares-rise-27-in-stock-market-debut.html	2017-06-27 10:26:56
Cadila Healthcare gets stronger after board approves fund raising	http://www.business-standard.com/article/news-cm/cadila-healthcare-gets-stronger-after-board-approves-fund-raising-117062700234_1.html	2017-06-27 10:26:00
Videocon snaps 25-session losing streak, gains 5%	http://economictimes.indiatimes.com/markets/stocks/news/videocon-snaps-25-session-losing-streak-gains-5/articleshow/59332058.cms	2017-06-27 10:25:46
Market Now: JP Associates, MEP Infra hit fresh 52-week high in a volatile market	http://economictimes.indiatimes.com/markets/stocks/news/market-now-jp-associates-mep-infra-hit-fresh-52-week-high-in-a-volatile-market/articleshow/59332025.cms	2017-06-27 10:22:39
Probe into allegations against NSE for 'favouring clients' turning out to be a farcical drama	http://economictimes.indiatimes.com/markets/stocks/news/probe-into-allegations-against-nse-for-favouring-clients-turning-out-to-be-a-farcical-drama/articleshow/59328132.cms	2017-06-27 10:20:40
Tejas Networks makes quiet debut, lists at issue price of Rs 257	http://www.business-standard.com/article/markets/tejas-networks-makes-quiet-debut-lists-at-issue-price-of-rs-257-117062700215_1.html	2017-06-27 10:20:00
Sensex opens in green as blue-chips jump	http://www.thehindu.com/business/markets/sensex-opens-in-green-as-blue-chips-jump/article19153690.ece?utm_source=RSS_Feed&utm_medium=RSS&utm_campaign=RSS_Syndication	2017-06-27 10:16:00
Market Now: PSU banks under pressure; PNB, Union Bank, BoB top losers	http://economictimes.indiatimes.com/markets/stocks/news/market-now-psu-banks-under-pressure-pnb-union-bank-bob-top-losers/articleshow/59331944.cms	2017-06-27 10:13:42
Infibeam Incorporation shares gain on stock-split plan	http://economictimes.indiatimes.com/markets/stocks/news/infibeam-incorporation-shares-gain-on-stock-split-plan/articleshow/59331919.cms	2017-06-27 10:11:02
Farm debt crisis: 70% of agricultural families spend more than they earn	http://www.business-standard.com/article/economy-policy/farm-debt-crisis-70-of-agricultural-families-spend-more-than-they-earn-117062700211_1.html	2017-06-27 10:10:00
Vodafone offers free Netflix for a year: Here is how to avail of the scheme	http://www.business-standard.com/article/companies/vodafone-offers-free-netflix-for-a-year-here-is-how-to-avail-of-the-scheme-117062700197_1.html	2017-06-27 10:10:00
Rupee climbs 11 paise	http://www.thehindu.com/business/markets/rupee-climbs-11-paise/article19153686.ece?utm_source=RSS_Feed&utm_medium=RSS&utm_campaign=RSS_Syndication	2017-06-27 10:09:07
When fearlessness itself is a big risk for markets to fear	http://economictimes.indiatimes.com/markets/stocks/news/when-fearlessness-itself-is-a-big-risk-for-markets-to-fear/articleshow/59331839.cms	2017-06-27 10:03:21
Tejas Networks makes quiet debut, lists at Rs 257 on BSE	http://economictimes.indiatimes.com/markets/stocks/news/tejas-networks-makes-quiet-debut-lists-at-rs-257-on-bse/articleshow/59331722.cms	2017-06-27 10:03:11
Reliance Industries to seek shareholder approval to raise $3.9 billion via debentures	http://feeds.reuters.com/~r/reuters/INbusinessNews/~3/eCaU2UxdfxA/reliance-industries-debentures-idINKBN19I0D7	2017-06-27 09:53:04
Markets erase opening gains to turn red; Nifty below 9,550	http://www.business-standard.com/article/markets/markets-erase-opening-gains-to-turn-red-nifty-below-9-550-117062700179_1.html	2017-06-27 09:50:00
Markets Live: Sensex, Nifty rise in opening trade, banking stocks fall	http://www.livemint.com/Money/sy2Ah7zujzgEKPzF6RbDhN/Markets-Live-Sensex-Nifty-rise-in-opening-trade-banking-s.html	2017-06-27 09:49:14
Apollo Tyres declines ex-dividend	http://www.business-standard.com/article/news-cm/apollo-tyres-declines-ex-dividend-117062700204_1.html	2017-06-27 09:40:00
Central banks moving toward a less accommodative policy: Mark Matthews, Julius Baer	http://economictimes.indiatimes.com/markets/expert-view/central-banks-moving-toward-a-less-accommodative-policy-mark-matthews-julius-baer/articleshow/59331552.cms	2017-06-27 09:34:18
Modi-Trump meet: India, US name Pakistan, demand action on 26/11, Pathankot	http://www.business-standard.com/article/current-affairs/modi-trump-meet-india-us-name-pakistan-demand-action-on-26-11-pathankot-117062700158_1.html	2017-06-27 09:34:00
Reliance Industries to seek shareholder approval to raise $3.9 bln	http://www.thehindu.com/business/reliance-industries-to-seek-shareholder-approval-to-raise-39-bln/article19153643.ece?utm_source=RSS_Feed&utm_medium=RSS&utm_campaign=RSS_Syndication	2017-06-27 09:32:23
Reliance Industries to seek shareholder approval to raise $3.9 bln	http://www.thehindu.com/business/reliance-industries-to-seek-shareholder-approval-to-raise-39-bln/article19153643.ece?utm_source=RSS_Feed&utm_medium=RSS&utm_campaign=RSS_Syndication	2017-06-27 09:29:00
Rupee opens 4 paise higher against US dollar at 64.48	http://economictimes.indiatimes.com/markets/forex/rupee-opens-4-paise-higher-against-us-dollar-at-64-48/articleshow/59331506.cms	2017-06-27 09:28:15
Sensex, Nifty50 start on a positive note; ITC, Cipla top gainers	http://economictimes.indiatimes.com/markets/stocks/news/sensex-nifty50-start-on-a-positive-note-itc-cipla-top-gainers/articleshow/59331504.cms	2017-06-27 09:28:02
HDFC to seek shareholders' nod to raise Rs 85,000 crore	http://economictimes.indiatimes.com/markets/stocks/news/hdfc-to-seek-shareholders-nod-to-raise-rs-85000-crore/articleshow/59331456.cms	2017-06-27 09:23:07
Rupee gains against US dollar in opening trade	http://www.livemint.com/Money/y395mydR9l24K9TsVd9oeP/Rupee-gains-against-US-dollar-in-opening-trade.html	2017-06-27 09:20:59
Markets snap 4-day losing streak: Sensex up 100 pts, NIfty reclaims 9,600	http://www.business-standard.com/article/markets/markets-snap-4-day-losing-streak-sensex-up-100-pts-nifty-reclaims-9-600-117062700179_1.html	2017-06-27 09:18:00
Markets snap 4-day losing streak: Sensex up 100 pts, NIfty tests 9,600	http://www.business-standard.com/article/markets/markets-snap-4-day-losing-streak-sensex-up-100-pts-nifty-tests-9-600-117062700179_1.html	2017-06-27 09:18:00
Oil up for 4th day on short-covering, supply glut caps gains	http://feeds.reuters.com/~r/reuters/INbusinessNews/~3/NBhTlusZsiw/global-oil-idINKBN19I01P	2017-06-27 09:17:23
SpiceJet becomes world’s top airline stock with 124% gain in 2017	http://www.livemint.com/Money/W1hYoJo7R5leL0wmdnH0pJ/SpiceJet-becomes-worlds-top-airline-stock-with-124-gain-in.html	2017-06-27 09:15:23
Sugar supply runs dry as wholesalers await GST	http://economictimes.indiatimes.com/markets/commodities/news/sugar-supply-runs-dry-as-wholesalers-await-gst/articleshow/59331342.cms	2017-06-27 09:11:10
Japanese stocks edge towards two-year high, dollar supported before Yellen	http://feeds.reuters.com/~r/reuters/INbusinessNews/~3/0W8Eh7HKcnU/global-markets-idINKBN19I02P	2017-06-27 09:01:48
Bankers are hiring cyber-security experts to help get deals done	http://economictimes.indiatimes.com/markets/stocks/news/bankers-are-hiring-cyber-security-experts-to-help-get-deals-done/articleshow/59331163.cms	2017-06-27 08:57:43
Buy Hindustan Zinc, target Rs 290: Prabhudas Lilladher	http://economictimes.indiatimes.com/markets/stocks/recos/buy-hindustan-zinc-target-rs-290-prabhudas-lilladher/articleshow/59330954.cms	2017-06-27 08:56:18
Accumulate Voltas, target Rs 500: Kotak Securities Limited	http://economictimes.indiatimes.com/markets/stocks/recos/accumulate-voltas-target-rs-500-kotak-securities-limited/articleshow/59331126.cms	2017-06-27 08:55:08
Buy Bajaj Auto, target Rs 3030: Prabhudas Lilladher	http://economictimes.indiatimes.com/markets/stocks/recos/buy-bajaj-auto-target-rs-3030-prabhudas-lilladher/articleshow/59331002.cms	2017-06-27 08:54:21
Buy Zee Entertainment, target Rs 550: Prabhudas Lilladher	http://economictimes.indiatimes.com/markets/stocks/recos/buy-zee-entertainment-target-rs-550-prabhudas-lilladher/articleshow/59331054.cms	2017-06-27 08:53:45
Implement Aadhaar, but it must be done with some robust security safeguards	http://economictimes.indiatimes.com/markets/stocks/news/implement-aadhaar-but-it-must-be-done-with-some-robust-security-safeguards/articleshow/59331060.cms	2017-06-27 08:50:42
Dark-pool clampdown ensnaring 74% of European equities	http://economictimes.indiatimes.com/markets/stocks/news/dark-pool-clampdown-ensnaring-74-of-european-equities/articleshow/59330908.cms	2017-06-27 08:38:51
Affordable housing loans rise 43% in FY17	http://economictimes.indiatimes.com/markets/stocks/news/affordable-housing-loans-rise-43-in-fy17/articleshow/59330864.cms	2017-06-27 08:34:47
'BUY' or 'SELL' ideas from experts for Tuesday, 27 June 2017	http://economictimes.indiatimes.com/markets/stocks/news/buy-or-sell-ideas-from-experts-for-tuesday-27-june-2017/articleshow/59330855.cms	2017-06-27 08:33:40
Treasury yield curve flattens further; stocks tick up	http://economictimes.indiatimes.com/markets/stocks/news/treasury-yield-curve-flattens-further-stocks-tick-up/articleshow/59330853.cms	2017-06-27 08:33:34
May US core capital goods orders, shipments decline	http://economictimes.indiatimes.com/markets/stocks/news/may-us-core-capital-goods-orders-shipments-decline/articleshow/59330828.cms	2017-06-27 08:31:28
What you should know about neutral rate of interest	http://economictimes.indiatimes.com/markets/stocks/news/what-you-should-know-about-neutral-rate-of-interest/articleshow/59330730.cms	2017-06-27 08:25:15
Full text: India and US are 'true friends', say PM Modi and President Trump	http://www.business-standard.com/article/economy-policy/full-text-india-and-us-are-true-friends-say-pm-modi-and-president-trump-117062700159_1.html	2017-06-27 08:24:00
Japanese stocks approach 2-yr high, euro sags after Draghi's comments	http://economictimes.indiatimes.com/markets/stocks/news/japanese-stocks-approach-2-yr-high-euro-sags-after-draghis-comments/articleshow/59330710.cms	2017-06-27 08:23:55
Demonetisation has not impacted war on NPAs: SS Mundra, RBI	http://economictimes.indiatimes.com/markets/expert-view/demonetisation-has-not-impacted-war-on-npas-ss-mundra-rbi/articleshow/59330708.cms	2017-06-27 08:23:51
IPO watch: AU Small Finance Bank issue valuations seem too high	http://economictimes.indiatimes.com/markets/stocks/news/ipo-watch-au-small-finance-bank-issue-valuations-seem-too-high/articleshow/59330700.cms	2017-06-27 08:23:00
Dollar firms against yen as investors await Yellen speech	http://economictimes.indiatimes.com/markets/forex/dollar-firms-against-yen-as-investors-await-yellen-speech/articleshow/59330688.cms	2017-06-27 08:21:22
Expect target of 10,300 levels for Nifty in medium term: Devang Shah	http://www.business-standard.com/article/markets/expect-target-of-10-300-levels-for-nifty-in-medium-term-devang-shah-117062700161_1.html	2017-06-27 08:14:00
Weak sentiment, poor HNI response take the wind out of IPO grey market	http://economictimes.indiatimes.com/markets/stocks/news/weak-sentiment-poor-hni-response-take-the-wind-out-of-ipo-grey-market/articleshow/59330606.cms	2017-06-27 08:12:52
GST fallout: Margin expansion may draw anti-profiteering vigil	http://economictimes.indiatimes.com/markets/stocks/news/gst-fallout-margin-expansion-may-draw-anti-profiteering-vigil/articleshow/59330605.cms	2017-06-27 08:12:50
Derivative strategy on Nifty by Motilal Oswal Securities	http://www.business-standard.com/article/markets/derivative-strategy-on-nifty-by-motilal-oswal-securities-117062700156_1.html	2017-06-27 08:10:00
Trump urges Modi to fix deficit, but stresses strong ties	http://feeds.reuters.com/~r/reuters/INbusinessNews/~3/NprGJve1_8g/usa-india-trump-modi-idINKBN19H1VY	2017-06-27 08:07:38
Top pick: Buy Vedanta with a target of Rs 255, says Prabhudas Lilladher	http://www.business-standard.com/article/markets/top-pick-buy-vedanta-with-a-target-of-rs-255-says-prabhudas-lilladher-117062700157_1.html	2017-06-27 08:07:00
In meet with Trump, Modi vows to destroy terror hideouts, tackle extremism	http://www.business-standard.com/article/current-affairs/in-meet-with-trump-modi-vows-to-destroy-terror-hideouts-tackle-extremism-117062700111_1.html	2017-06-27 08:05:00
Technical calls from MOSL: Sell LIC Housing Finance, buy ICICI Bank	http://www.business-standard.com/article/markets/technical-calls-from-mosl-sell-lic-housing-finance-buy-icici-bank-117062700139_1.html	2017-06-27 08:02:00
State bond yields offer a mirage of financial health thanks to liquidity	http://www.livemint.com/Home-Page/ECbuPRKjnJEED7EVNJ0aeI/State-bond-yields-offer-a-mirage-of-financial-health-thanks.html	2017-06-27 08:01:42
Opening bell: Asian markets open mixed; HPCL, automobile stocks in news	http://www.livemint.com/Money/Wvrt1G61iWnMPAZrRrGi9J/Opening-bell-Asian-markets-open-mixed-HPCL-automobile-sto.html	2017-06-27 08:00:03
Holding company discount may weigh on Grasim merger	http://www.livemint.com/Money/Nqnlet3HnCQofdUUmgbC8K/Holding-company-discount-may-weigh-on-Grasim-merger.html	2017-06-27 07:59:18
Phillips Carbon Black’s enviable ascent	http://www.livemint.com/Money/YwVq7P5FSgonFCMR2NGdBK/Phillips-Carbon-Blacks-enviable-ascent.html	2017-06-27 07:58:51
Top stocks in focus on Tuesday, 27 June 2017	http://economictimes.indiatimes.com/markets/stocks/news/top-stocks-in-focus-on-tuesday-27-june-2017/articleshow/59330478.cms	2017-06-27 07:58:46
Corporate salaries are still waiting for ‘achhe din’	http://www.livemint.com/Money/OZ2vfv17HyKNDeJN1edf7I/Corporate-salaries-are-still-waiting-for-achhe-din.html	2017-06-27 07:57:40
Gold inches down on firmer dollar ahead of Yellen speech	http://economictimes.indiatimes.com/markets/commodities/news/gold-inches-down-on-firmer-dollar-ahead-of-yellen-speech/articleshow/59330457.cms	2017-06-27 07:56:41
Oil little changed after 3-day gain, supply glut weighs	http://economictimes.indiatimes.com/markets/commodities/news/oil-little-changed-after-3-day-gain-supply-glut-weighs/articleshow/59330433.cms	2017-06-27 07:54:31
Fed’s Williams sees interest rates rising as inflation moves up	http://economictimes.indiatimes.com/markets/stocks/news/feds-williams-sees-interest-rates-rising-as-inflation-moves-up/articleshow/59330426.cms	2017-06-27 07:53:45
need2know: 8 facts you must know before trading on D-Street	http://economictimes.indiatimes.com/markets/stocks/news/need2know-8-facts-you-must-know-before-trading-on-d-street/articleshow/59330404.cms	2017-06-27 07:51:29
What changed your market while you were sleeping	http://economictimes.indiatimes.com/markets/stocks/news/what-changed-your-market-while-you-were-sleeping/articleshow/59330389.cms	2017-06-27 07:49:16
EPFO to now buy lower-rated corporate bonds	http://economictimes.indiatimes.com/markets/stocks/news/epfo-to-now-buy-lower-rated-corporate-bonds/articleshow/59330369.cms	2017-06-27 07:47:21
Market outlook: F&O rollover activity to keep market volatile	http://economictimes.indiatimes.com/markets/stocks/news/market-outlook-fo-rollover-activity-to-keep-market-volatile/articleshow/59330304.cms	2017-06-27 07:38:44
Trump urges Modi to fix deficit, but stresses strong ties	http://feeds.reuters.com/~r/reuters/INbusinessNews/~3/NprGJve1_8g/usa-india-trump-modi-idINKBN19H1VY	2017-06-27 06:49:11
Gold inches down on firmer dollar ahead of Yellen speech	http://feeds.reuters.com/~r/reuters/INbusinessNews/~3/eS7p_Bj-Rl0/global-precious-idINKBN19I03D	2017-06-27 06:36:57
Gold inches down on firmer dollar ahead of Yellen speech	http://www.business-standard.com/article/reuters/gold-inches-down-on-firmer-dollar-ahead-of-yellen-speech-117062700125_1.html	2017-06-27 06:36:57
Japanese stocks approach two-year high, euro sags after Draghi's comments	http://feeds.reuters.com/~r/reuters/INbusinessNews/~3/0W8Eh7HKcnU/global-markets-idINKBN19I02P	2017-06-27 06:15:33
Apple, Cisco team up to push for cyber security insurance discounts	http://feeds.reuters.com/~r/reuters/INbusinessNews/~3/LRJr_GvlOsc/tech-cyber-apple-cisco-systems-idINKBN19H2BO	2017-06-27 05:56:18
Amtrak names former Delta executive as next CEO	http://feeds.reuters.com/~r/reuters/INbusinessNews/~3/IxcIEVrGGY8/usa-amtrak-idINKBN19H286	2017-06-27 05:54:47
Banks' blockchain consortium picks IBM for trade finance platform	http://feeds.reuters.com/~r/reuters/INbusinessNews/~3/942ZhG_0lT0/banks-blockchain-ibm-idINKBN19H2MN	2017-06-27 05:54:06
Oil little changed after three-day gain, supply glut weighs	http://feeds.reuters.com/~r/reuters/INbusinessNews/~3/NBhTlusZsiw/global-oil-idINKBN19I01P	2017-06-27 05:53:02
Trump urges India's Modi to fix deficit, but stresses strong ties	http://feeds.reuters.com/~r/reuters/INbusinessNews/~3/NprGJve1_8g/usa-india-trump-modi-idINKBN19H1VY	2017-06-27 05:40:19
Donald Trump urges Narendra Modi to do more to relax Indian trade barriers	http://www.business-standard.com/article/economy-policy/donald-trump-urges-narendra-modi-to-do-more-to-relax-indian-trade-barriers-117062700101_1.html	2017-06-27 05:09:00
Modi in US: Fight against terrorism is our main priority, says PM	http://www.business-standard.com/article/international/modi-in-us-fight-against-terrorism-is-our-main-priority-says-pm-117062700092_1.html	2017-06-27 05:05:00
Apple, Cisco want cyber security insurance discount for joint customers	http://www.business-standard.com/article/companies/apple-cisco-want-cyber-security-insurance-discount-for-joint-customers-117062700102_1.html	2017-06-27 04:41:00
Clogged oil arteries slow U.S. shale rush to record output	http://feeds.reuters.com/~r/reuters/INbusinessNews/~3/iaU4lgsE0AQ/usa-pipelines-idINKBN19H0DW	2017-06-27 04:31:33
Trump urges India's Modi do more in trade	http://feeds.reuters.com/~r/reuters/INbusinessNews/~3/NprGJve1_8g/usa-india-trump-modi-idINKBN19H1VY	2017-06-27 04:19:29
Banks' blockchain consortium picks IBM for trade finance platform	http://feeds.reuters.com/~r/reuters/INbusinessNews/~3/942ZhG_0lT0/banks-blockchain-ibm-idINKBN19H2MN	2017-06-27 03:35:45
Modi-Trump meet to strengthen ties despite friction on trade, immigration	http://www.business-standard.com/article/economy-policy/modi-trump-meet-to-strengthen-ties-despite-friction-on-trade-immigration-117062600189_1.html	2017-06-27 03:35:00
Google, Microsoft among companies urging court to back gay workers	http://feeds.reuters.com/~r/reuters/INbusinessNews/~3/UOzM0I_EJQE/usa-lgbt-companies-idINKBN19H2LF	2017-06-27 03:23:13
Trump, Modi seek rapport despite friction on trade, immigration	http://feeds.reuters.com/~r/reuters/INbusinessNews/~3/NprGJve1_8g/usa-india-trump-modi-idINKBN19H1VY	2017-06-27 03:13:46
Huge haircut needed on largest NPAs, says CRISIL	http://www.business-standard.com/article/economy-policy/huge-haircut-needed-on-largest-npas-says-crisil-117062700082_1.html	2017-06-27 03:00:00
Apple CEO touts India impact in push for deeper market access	http://feeds.reuters.com/~r/reuters/INbusinessNews/~3/dBWjIaqrb3M/apple-india-idINKBN19H2GT	2017-06-27 02:56:59
Apple chief Tim Cook touts India impact in push for deeper market access	http://www.business-standard.com/article/international/apple-chief-tim-cook-touts-india-impact-in-push-for-deeper-market-access-117062700055_1.html	2017-06-27 02:55:00
Trump, Modi seek rapport despite friction on trade, immigration	http://feeds.reuters.com/~r/reuters/INbusinessNews/~3/NprGJve1_8g/usa-india-trump-modi-idINKBN19H1VY	2017-06-27 02:41:30
HDFC seeks shareholders' nod for Rs 85,000-cr fundraising	http://www.business-standard.com/article/finance/hdfc-seeks-shareholders-nod-for-rs-85-000-cr-fundraising-117062600620_1.html	2017-06-27 02:39:00
Record low credit growth: 1,000 cos borrowed Rs 1 lakh cr less in FY17	http://www.business-standard.com/article/companies/record-low-credit-growth-1-000-cos-borrowed-rs-1-lakh-cr-less-in-fy17-117062600688_1.html	2017-06-27 02:34:00
You've done great job, economically: Trump welcomes Modi with rich praises	http://www.business-standard.com/article/news-ani/he-has-done-a-great-job-economically-trump-welcomes-pm-modi-at-wh-117062700059_1.html	2017-06-27 02:24:00
FinMin wants Basel III deadline extended to help banks clean up books	http://www.business-standard.com/article/pti-stories/finmin-for-extending-rbi-deadline-on-basel-iii-norms-117062600656_1.html	2017-06-27 02:24:00
Apple CEO touts India impact in push for deeper market access	http://feeds.reuters.com/~r/reuters/INbusinessNews/~3/dBWjIaqrb3M/apple-india-idINKBN19H2GT	2017-06-27 02:16:27
With focus on pushing strategic ties, Modi and Trump meet at White House	http://www.business-standard.com/article/economy-policy/with-focus-on-pushing-strategic-ties-modi-and-trump-meet-at-white-house-117062700058_1.html	2017-06-27 02:09:00
I-T Dept slaps Rs 24,500-cr tax notice on PACL	http://www.business-standard.com/article/companies/i-t-dept-slaps-rs-24-500-cr-tax-notice-on-pacl-117062600754_1.html	2017-06-27 02:07:00
S&P 500 ends with slight gain; tech weighs	http://feeds.reuters.com/~r/reuters/INbusinessNews/~3/sNKirb5ADP8/usa-stocks-idINKBN19H1G0	2017-06-27 02:00:52
IT layoffs: Technology is biggest threat for technology workers in India	http://www.business-standard.com/article/companies/it-layoffs-technology-is-biggest-threat-for-technology-workers-in-india-117062700052_1.html	2017-06-27 01:54:00
Apple CEO touts India impact in push for deeper market access	http://feeds.reuters.com/~r/reuters/INbusinessNews/~3/dBWjIaqrb3M/apple-india-idINKBN19H2GT	2017-06-27 01:51:22
Now, CVC can probe corruption at private sector banks; RBI okays proposal	http://www.business-standard.com/article/finance/now-cvc-can-probe-corruption-at-private-sector-banks-rbi-okays-proposal-117062600423_1.html	2017-06-27 01:51:00
BCCI panel to implement Lodha reforms despite Srinivasan's opposition	http://www.business-standard.com/article/current-affairs/bcci-panel-to-implement-lodha-reforms-despite-srinivasan-s-opposition-117062600870_1.html	2017-06-27 01:45:00
S&P 500 ends with slight gain; tech weighs	http://feeds.reuters.com/~r/reuters/INbusinessNews/~3/sNKirb5ADP8/usa-stocks-idINKBN19H1G0	2017-06-27 01:41:36
GM lowers outlook for U.S. 2017 new vehicle sales	http://feeds.reuters.com/~r/reuters/INbusinessNews/~3/33xcITDMr_4/autos-gm-opel-idINKBN19H2FB	2017-06-27 01:40:47
Financial year may be changed from 2018; Budget in Nov?	http://www.business-standard.com/article/pti-stories/financial-year-likely-to-be-changed-from-2018-budget-in-nov-117062600761_1.html	2017-06-27 01:38:00
For the US and India, a convergence of interests and values	http://www.business-standard.com/article/economy-policy/for-the-us-and-india-a-convergence-of-interests-and-values-117062600134_1.html	2017-06-27 01:29:00
DIPAM plans to mop-up Rs 25,000 cr in April-Sept	http://www.business-standard.com/article/economy-policy/dipam-plans-to-mop-up-rs-25-000-cr-in-april-sept-117062600845_1.html	2017-06-27 01:28:00
GM expects charge from its sale of Opel to reach $5.5 billion	http://feeds.reuters.com/~r/reuters/INbusinessNews/~3/33xcITDMr_4/autos-gm-opel-idINKBN19H2FB	2017-06-27 01:27:27
Oil closes higher; growing U.S. supply limits gains	http://feeds.reuters.com/~r/reuters/INbusinessNews/~3/jReX0iT4EdU/global-oil-idINKBN19H0BR	2017-06-27 01:27:12
Jewellers try to push old stock before GST roll-out	http://www.business-standard.com/article/markets/jewellers-try-to-push-old-stock-before-gst-roll-out-117062600616_1.html	2017-06-27 01:22:00
Owner asking regulator to do its job on NPAs: Former RBI governor Y V Reddy	http://www.business-standard.com/article/economy-policy/owner-asking-regulator-to-do-its-job-on-npas-former-rbi-governor-y-v-reddy-117062700027_1.html	2017-06-27 01:21:00
Amazon, Flipkart get breather as govt puts tax collected at source on hold	http://www.business-standard.com/article/economy-policy/amazon-flipkart-get-breather-as-govt-puts-tax-collected-at-source-on-hold-117062600749_1.html	2017-06-27 01:16:00
Vedanta capacity expansion: Anil Agarwal details $6-7-bn investment plan	http://www.business-standard.com/article/companies/vedanta-capacity-expansion-anil-agarwal-details-6-7-bn-investment-plan-117062600548_1.html	2017-06-27 01:10:00
Centre, states will pay GST Network costs	http://www.business-standard.com/article/economy-policy/centre-states-will-pay-gst-network-costs-117062600683_1.html	2017-06-27 01:06:00
S&P 500 edges up; tech weighs on Nasdaq	http://feeds.reuters.com/~r/reuters/INbusinessNews/~3/sNKirb5ADP8/usa-stocks-idINKBN19H1G0	2017-06-27 01:00:44
D B Gupta, who borrowed Rs 5,000 from wife to set up Lupin, is dead	http://www.business-standard.com/article/companies/d-b-gupta-who-borrowed-rs-5-000-from-wife-to-set-up-lupin-is-dead-117062600736_1.html	2017-06-27 01:00:00
U.S. activist presses for 'bold action' at Nestle	http://feeds.reuters.com/~r/reuters/INbusinessNews/~3/KFyLyQyN5JE/nestle-thirdpoint-idINKBN19H0RN	2017-06-27 00:59:35
Probe into allegations against NSE for 'favouring clients' turning out to be a farcical drama	http://economictimes.indiatimes.com/markets/stocks/news/probe-into-allegations-against-nse-for-favouring-clients-turning-out-to-be-a-farcical-drama/articleshow/59328132.cms	2017-06-27 00:36:06
Flipkart claws back market share from Amazon until March 2017: Naspers	http://www.business-standard.com/article/companies/flipkart-claws-back-market-share-from-amazon-until-march-2017-naspers-117062600660_1.html	2017-06-27 00:33:00
PM Modi wins Jeff Bezos' assurance: Amazon will keep investing in India	http://www.business-standard.com/article/companies/pm-modi-wins-jeff-bezos-assurance-amazon-will-keep-investing-in-india-117062600297_1.html	2017-06-27 00:24:00
After dream run, realty stocks may lose their shine	http://www.livemint.com/Money/azKkbXwiUsAxCgEIRBoV0J/After-dream-run-realty-stocks-may-lose-shine.html	2017-06-27 00:15:07
FPIs keep faith in equities, but Indians hunt for gold	http://www.business-standard.com/article/markets/fpis-keep-faith-in-equities-but-indians-hunt-for-gold-117062700004_1.html	2017-06-26 23:59:00
US designates Hizbul Mujahideen chief Syed Salahuddin as global terrorist	http://www.business-standard.com/article/current-affairs/us-designates-hizbul-mujahideen-chief-syed-salahuddin-as-global-terrorist-117062601040_1.html	2017-06-26 23:55:00
Berkshire bulks up in real estate with Store Capital stake	http://feeds.reuters.com/~r/reuters/INbusinessNews/~3/du42X6xqPCg/store-capital-m-a-berkshire-hatha-idINKBN19H1P8	2017-06-26 23:54:18
Adani Ports: Improving balance sheet offers comfort	http://www.business-standard.com/article/markets/adani-ports-improving-balance-sheet-offers-comfort-117062600774_1.html	2017-06-26 23:26:00
Loeb's Third Point targets 'staid' Nestle for change	http://feeds.reuters.com/~r/reuters/INbusinessNews/~3/KFyLyQyN5JE/nestle-thirdpoint-idINKBN19H0RN	2017-06-26 23:17:40
Oil edges higher; growing U.S. supply limits gains	http://feeds.reuters.com/~r/reuters/INbusinessNews/~3/jReX0iT4EdU/global-oil-idINKBN19H0BR	2017-06-26 23:14:16
Japanese airbag maker Takata files for bankruptcy, gets Chinese backing	http://feeds.reuters.com/~r/reuters/INbusinessNews/~3/gXQsO0bWA9w/takata-bankruptcy-japan-filing-idINKBN19H06P	2017-06-26 23:06:12
India welcomes US' decision to declare Syed Salahuddin as global terrorist	http://www.business-standard.com/article/current-affairs/india-welcomes-us-decision-to-declare-syed-salahuddin-as-global-terrorist-117062601010_1.html	2017-06-26 22:57:00
Loeb's Third Point targets 'staid' Nestle for change	http://feeds.reuters.com/~r/reuters/INbusinessNews/~3/KFyLyQyN5JE/nestle-thirdpoint-idINKBN19H0RN	2017-06-26 22:56:52
S&P, Dow edge up; tech weighs on Nasdaq	http://feeds.reuters.com/~r/reuters/INbusinessNews/~3/sNKirb5ADP8/usa-stocks-idINKBN19H1G0	2017-06-26 22:53:15
Mutual funds shun stocks of state-run oil marketing firms in May	http://www.livemint.com/Money/zD0wePYR8QQnOZU5X1uT7O/Mutual-funds-shun-stocks-of-staterun-oil-marketing-firms-in.html	2017-06-26 22:50:02
HPCL joins talks for Russian oilfields	http://www.thehindu.com/business/Economy/hpcl-joins-talks-for-russian-oilfields/article19150457.ece?utm_source=RSS_Feed&utm_medium=RSS&utm_campaign=RSS_Syndication	2017-06-26 22:49:27
Ex-JLL head Puri unveils realty fund	http://www.thehindu.com/business/ex-jll-head-puri-unveils-realty-fund/article19150889.ece?utm_source=RSS_Feed&utm_medium=RSS&utm_campaign=RSS_Syndication	2017-06-26 22:48:12
Lupin chief Desh Bandhu Gupta dead	http://www.thehindu.com/business/Industry/lupin-chief-gupta-dead/article19150510.ece?utm_source=RSS_Feed&utm_medium=RSS&utm_campaign=RSS_Syndication	2017-06-26 22:46:42
‘60% haircut needed on 12 largest NPAs’	http://www.thehindu.com/business/Economy/60-haircut-needed-on-12-largest-npas/article19150830.ece?utm_source=RSS_Feed&utm_medium=RSS&utm_campaign=RSS_Syndication	2017-06-26 22:45:33
Travel ban ruling 'victory for national security': Donald Trump	http://www.business-standard.com/article/international/travel-ban-ruling-victory-for-national-security-donald-trump-117062600967_1.html	2017-06-26 22:42:00
‘60% haircut needed on 12 largest NPAs’	http://www.thehindu.com/business/Economy/60-haircut-needed-on-12-largest-npas/article19150830.ece?utm_source=RSS_Feed&utm_medium=RSS&utm_campaign=RSS_Syndication	2017-06-26 22:41:12
RBS to cut 443 jobs, to move many to India	http://www.thehindu.com/business/Economy/rbs-to-cut-443-jobs-to-move-many-to-india/article19150776.ece?utm_source=RSS_Feed&utm_medium=RSS&utm_campaign=RSS_Syndication	2017-06-26 22:29:09
Feud traps ₹7,000 cr. mining taxes	http://www.thehindu.com/business/Economy/7000-cr-locked-in-dmf-date-duel/article19150611.ece?utm_source=RSS_Feed&utm_medium=RSS&utm_campaign=RSS_Syndication	2017-06-26 22:23:56
‘1,000 firms borrow ₹1 tn less as loan growth at record low’	http://www.thehindu.com/business/Economy/1000-firms-borrow-1-tn-less-as-loan-growth-at-record-low/article19150701.ece?utm_source=RSS_Feed&utm_medium=RSS&utm_campaign=RSS_Syndication	2017-06-26 22:20:41
Nestle buoys stocks, Treasury yield curve flattens further	http://feeds.reuters.com/~r/reuters/INbusinessNews/~3/FM5Pa2oqCeY/uk-global-markets-idINKBN19H06E	2017-06-26 22:18:12
‘1,000 firms borrow ₹1 tn less as loan growth at record low’	http://www.thehindu.com/business/Economy/1000-firms-borrow-1-tn-less-as-loan-growth-at-record-low/article19150701.ece?utm_source=RSS_Feed&utm_medium=RSS&utm_campaign=RSS_Syndication	2017-06-26 22:16:49
₹7,000 cr. locked in DMF date duel	http://www.thehindu.com/business/Economy/7000-cr-locked-in-dmf-date-duel/article19150611.ece?utm_source=RSS_Feed&utm_medium=RSS&utm_campaign=RSS_Syndication	2017-06-26 22:08:46
E-tailers get GST relief, date for TDS deferred	http://www.thehindu.com/business/Economy/e-tailers-get-gst-relief-date-for-tds-deferred/article19150591.ece?utm_source=RSS_Feed&utm_medium=RSS&utm_campaign=RSS_Syndication	2017-06-26 22:03:44
Arconic ends sales of panels used at Grenfell Tower for high-rises	http://feeds.reuters.com/~r/reuters/INbusinessNews/~3/I0mXZCVJvtU/britain-fire-arconic-shares-idINKBN19H1OY	2017-06-26 22:00:44
US Secretary of State calls on Prime Minister Modi ahead of Trump meet	http://www.business-standard.com/article/current-affairs/us-secretary-of-state-calls-on-prime-minister-modi-ahead-of-trump-meet-117062600911_1.html	2017-06-26 21:59:00
GST Network open for registrations	http://www.thehindu.com/business/Economy/gst-network-open-for-registrations/article19150551.ece?utm_source=RSS_Feed&utm_medium=RSS&utm_campaign=RSS_Syndication	2017-06-26 21:57:18
US stocks pare gains as recovery in technology, oil pauses	http://www.livemint.com/Money/gWNN1mdzlcaHSO4zSJqP6H/US-stocks-pare-gains-as-recovery-in-technology-oil-pauses.html	2017-06-26 21:57:04
GST Network open for registrations	http://www.thehindu.com/business/Economy/gst-network-open-for-registrations/article19150551.ece?utm_source=RSS_Feed&utm_medium=RSS&utm_campaign=RSS_Syndication	2017-06-26 21:55:45
Ab Ki Baar, Trump will welcome Modi in Hindi	http://www.business-standard.com/article/current-affairs/ab-ki-baar-trump-will-welcome-modi-in-hindi-117062600934_1.html	2017-06-26 21:46:00
Lupin chief Desh Bandhu Gupta dead	http://www.thehindu.com/business/Industry/lupin-chief-gupta-dead/article19150510.ece?utm_source=RSS_Feed&utm_medium=RSS&utm_campaign=RSS_Syndication	2017-06-26 21:44:54
Airbag maker Takata files for bankruptcy	http://www.thehindu.com/business/Economy/airbag-maker-takata-files-for-bankruptcy/article19150522.ece?utm_source=RSS_Feed&utm_medium=RSS&utm_campaign=RSS_Syndication	2017-06-26 21:43:17
Italy does not expect other banks to need state aid - economy minister	http://feeds.reuters.com/~r/reuters/INbusinessNews/~3/YO_gtBb2ALs/eurozone-banks-italy-veneto-padoan-idINKBN19H1XY	2017-06-26 21:42:07
Oil rebounds but still threatened by growing U.S. supply	http://feeds.reuters.com/~r/reuters/INbusinessNews/~3/jReX0iT4EdU/global-oil-idINKBN19H0BR	2017-06-26 21:40:05
Chennai Angels invests in SparesHub owner Iradium	http://www.thehindu.com/business/Industry/chennai-angels-invests-in-spareshub-owner-iradium/article19150501.ece?utm_source=RSS_Feed&utm_medium=RSS&utm_campaign=RSS_Syndication	2017-06-26 21:37:04
Trump, Modi seek rapport despite friction on trade, immigration	http://feeds.reuters.com/~r/reuters/INbusinessNews/~3/eAc-BWv5V3A/india-usa-modi-trump-idINKBN19H0DH	2017-06-26 21:31:48
Chennai Angels invests in SparesHub owner Iradium	http://www.thehindu.com/business/Industry/chennai-angels-invests-in-spareshub-owner-iradium/article19150501.ece?utm_source=RSS_Feed&utm_medium=RSS&utm_campaign=RSS_Syndication	2017-06-26 21:30:18
BCCI panel to implement Lodha reforms despite Srinivasan's opposition	http://www.business-standard.com/article/current-affairs/bcci-formed-lodha-resolution-committee-despite-srinivasan-s-opposition-117062600870_1.html	2017-06-26 21:28:00
US Defence Secretary James Mattis calls on PM Modi in Washington DC	http://www.business-standard.com/article/current-affairs/us-defence-secretary-james-mattis-calls-on-pm-modi-in-washington-dc-117062600878_1.html	2017-06-26 21:26:00
Task force formed on aviation	http://www.thehindu.com/business/Economy/task-force-formed-on-aviation/article19150482.ece?utm_source=RSS_Feed&utm_medium=RSS&utm_campaign=RSS_Syndication	2017-06-26 21:24:38
Biological E in vaccine tie-up with Takeda	http://www.thehindu.com/business/Economy/biological-e-in-vaccine-tie-up-with-takeda/article19150468.ece?utm_source=RSS_Feed&utm_medium=RSS&utm_campaign=RSS_Syndication	2017-06-26 21:17:15
HPCL joins talks for Russian oilfields	http://www.thehindu.com/business/Economy/hpcl-joins-talks-for-russian-oilfields/article19150457.ece?utm_source=RSS_Feed&utm_medium=RSS&utm_campaign=RSS_Syndication	2017-06-26 21:12:21
Japanese airbag maker Takata files for bankruptcy, gets Chinese backing	http://feeds.reuters.com/~r/reuters/INbusinessNews/~3/gXQsO0bWA9w/takata-bankruptcy-japan-filing-idINKBN19H06P	2017-06-26 21:04:57
Wall Street pares gains as recovery in tech, oil pauses	http://feeds.reuters.com/~r/reuters/INbusinessNews/~3/sNKirb5ADP8/usa-stocks-idINKBN19H1G0	2017-06-26 20:54:10
Japanese airbag maker Takata files for bankruptcy, gets Chinese backing	http://feeds.reuters.com/~r/reuters/INbusinessNews/~3/gXQsO0bWA9w/takata-bankruptcy-japan-filing-idINKBN19H06P	2017-06-26 20:43:38
US Supreme Court reinstates Donald Trump travel ban order	http://www.business-standard.com/article/international/us-supreme-court-reinstates-donald-trump-travel-ban-order-117062600863_1.html	2017-06-26 20:40:00
Govt may reopen HAL, Begumpet airports	http://www.business-standard.com/article/economy-policy/govt-may-reopen-hal-begumpet-airports-117062600849_1.html	2017-06-26 20:36:00
DIPAM plans to mop-up Rs 25,000 cr in April-Sept	http://www.business-standard.com/article/economy-policy/dipam-plans-to-mop-up-rs-25-000-cr-in-april-sept-117062600845_1.html	2017-06-26 20:29:00
Germany criticises Italy deal to wind down Veneto banks	http://feeds.reuters.com/~r/reuters/INbusinessNews/~3/_eFwFNvzeh4/eurozone-banks-italy-germany-idINKBN19H1B8	2017-06-26 20:20:02
Berkshire bulks up in real estate with Store Capital stake	http://feeds.reuters.com/~r/reuters/INbusinessNews/~3/du42X6xqPCg/store-capital-m-a-berkshire-hatha-idINKBN19H1P8	2017-06-26 20:15:51
Arconic tumbles on news it sold flammable panels used at Grenfell	http://feeds.reuters.com/~r/reuters/INbusinessNews/~3/I0mXZCVJvtU/britain-fire-arconic-shares-idINKBN19H1OY	2017-06-26 20:13:17
Wall Street boosted by tech stocks, rebound in oil prices	http://economictimes.indiatimes.com/markets/stocks/news/wall-street-boosted-by-tech-stocks-rebound-in-oil-prices/articleshow/59324345.cms	2017-06-26 20:02:53
Tubelight: Salman's lowest opening weekend release during Eid in five years	http://www.business-standard.com/article/current-affairs/tubelight-salman-s-lowest-opening-weekend-release-during-eid-in-five-years-117062600380_1.html	2017-06-26 19:59:00
Record low credit growth: 1,000 cos borrowed Rs 1 lakh cr less in FY17	http://www.business-standard.com/article/companies/record-low-credit-growth-1-000-cos-borrowed-rs-1-lakh-cr-less-in-fy17-117062600688_1.html	2017-06-26 19:44:00
Carney in driving seat in Bank of England rate tussle	http://feeds.reuters.com/~r/reuters/INbusinessNews/~3/ulfPT03QMhk/britain-boe-idINKBN19H1HM	2017-06-26 19:42:58
EU tests limits of drug pricing freedom in landmark probe	http://feeds.reuters.com/~r/reuters/INbusinessNews/~3/JytckT2KwZo/pharmaceuticals-eu-pricing-idINKBN19H1JE	2017-06-26 19:41:50
EU in \intense phase\" of Japan trade talks	hopes for deal soon"	http://feeds.reuters.com/~r/reuters/INbusinessNews/~3/nM1_zJzy3lc/japan-eu-trade-idINKBN19H1M6	2017-06-26 19:41:28
U.S. core capital goods orders, shipments decline in May	http://feeds.reuters.com/~r/reuters/INbusinessNews/~3/npIZkDzuK-g/usa-economy-idINKBN19H1GD	2017-06-26 19:40:34
RIL seeks shareholders nod to raise Rs 25K crore via debentures	http://economictimes.indiatimes.com/markets/stocks/news/ril-seeks-shareholders-nod-to-raise-rs-25k-crore-via-debentures/articleshow/59324041.cms	2017-06-26 19:38:41
Gold prices plunge as 1.8 million ounces traded in a New York minute	http://www.livemint.com/Money/EukZ0R4XBtUFoUpCY1tKMK/Gold-prices-plunge-as-18-million-ounces-traded-in-a-New-Yor.html	2017-06-26 19:31:04
Wall Street boosted by tech stocks, rebound in oil prices	http://feeds.reuters.com/~r/reuters/INbusinessNews/~3/sNKirb5ADP8/usa-stocks-idINKBN19H1G0	2017-06-26 19:30:37
CAs, bankers in a rush to pass insolvency exam	http://www.business-standard.com/article/economy-policy/cas-bankers-in-a-rush-to-pass-insolvency-exam-117062600780_1.html	2017-06-26 19:30:00
Amazon, Flipkart get breather as govt puts tax collected at source on hold	http://www.business-standard.com/article/economy-policy/amazon-flipkart-get-breather-as-govt-puts-tax-collected-at-source-on-hold-117062600749_1.html	2017-06-26 19:30:00
Adani Ports: Improving balance sheet offers comfort	http://www.business-standard.com/article/markets/adani-ports-improving-balance-sheet-offers-comfort-117062600774_1.html	2017-06-26 19:25:00
Financial year may be changed from 2018; Budget in Nov?	http://www.business-standard.com/article/pti-stories/financial-year-likely-to-be-changed-from-2018-budget-in-nov-117062600761_1.html	2017-06-26 19:22:00
D B Gupta, who borrowed Rs 5,000 from wife to set up Lupin, is dead	http://www.business-standard.com/article/companies/d-b-gupta-who-borrowed-rs-5-000-from-wife-to-set-up-lupin-is-dead-117062600736_1.html	2017-06-26 19:20:00
I-T Dept slaps Rs 24,500-cr tax notice on PACL	http://www.business-standard.com/article/companies/i-t-dept-slaps-rs-24-500-cr-tax-notice-on-pacl-117062600754_1.html	2017-06-26 19:15:00
Wall Street opens higher as tech stocks rise, oil rebounds	http://feeds.reuters.com/~r/reuters/INbusinessNews/~3/sNKirb5ADP8/usa-stocks-idINKBN19H1G0	2017-06-26 19:04:18
Dalal Street week ahead: Realty counter looks tired; IT and metals may see action	http://economictimes.indiatimes.com/markets/stocks/news/dalal-street-week-ahead-realty-counter-looks-tired-it-metals-may-see-action/articleshow/59323628.cms	2017-06-26 18:57:20
Has the oil market reached \peak bear\"?"	http://economictimes.indiatimes.com/markets/commodities/news/has-the-oil-market-reached-peak-bear/articleshow/59323546.cms	2017-06-26 18:50:19
Gujarat power plant losses: Tata, Adani, Essar stare at huge writedowns	http://www.business-standard.com/article/companies/gujarat-power-plant-losses-tata-adani-essar-stare-at-huge-writedowns-117062600737_1.html	2017-06-26 18:50:00
Akzo Nobel chemicals CEO craves independence and capital	http://feeds.reuters.com/~r/reuters/INbusinessNews/~3/2pGubr9Dc5A/akzo-nobel-chemicals-idINKBN19H1IP	2017-06-26 18:49:40
Chinese troops transgress Sikkim sector, destroy two bunkers	http://www.business-standard.com/article/current-affairs/chinese-troops-transgress-sikkim-sector-destroy-two-bunkers-117062600618_1.html	2017-06-26 18:47:00
U.S. core capital goods orders, shipments falter in May	http://feeds.reuters.com/~r/reuters/INbusinessNews/~3/npIZkDzuK-g/usa-economy-idINKBN19H1GD	2017-06-26 18:42:36
20 years of Harry Potter: what it means to those who grew up with it	http://www.business-standard.com/article/economy-policy/20-years-of-harry-potter-what-it-means-to-those-who-grew-up-with-it-117062600716_1.html	2017-06-26 18:42:00
Japanese airbag maker Takata files for bankruptcy, gets Chinese backing	http://feeds.reuters.com/~r/reuters/INbusinessNews/~3/gXQsO0bWA9w/takata-bankruptcy-japan-filing-idINKBN19H06P	2017-06-26 18:36:15
Complete itinerary of Modi's meet with Trump at White House	http://www.business-standard.com/article/current-affairs/complete-itinerary-of-modi-s-meet-with-trump-in-white-house-117062600666_1.html	2017-06-26 18:32:00
Wall Street set to open higher as oil prices recover	http://feeds.reuters.com/~r/reuters/INbusinessNews/~3/sNKirb5ADP8/usa-stocks-idINKBN19H1G0	2017-06-26 18:28:31
Berlin demands costly German recall of 12 million diesel cars - sources	http://feeds.reuters.com/~r/reuters/INbusinessNews/~3/taTLdEmQGvc/volkswagen-emissions-germany-recall-idINKBN19H1FG	2017-06-26 18:24:56
Flipkart claws back market share from Amazon until March 2017: Naspers	http://www.business-standard.com/article/companies/flipkart-claws-back-market-share-from-amazon-until-march-2017-naspers-117062600660_1.html	2017-06-26 18:22:00
Implement GST from July 1 in J&K: Arun Jaitley asks CM Mehbooba Mufti	http://www.business-standard.com/article/economy-policy/implement-gst-from-july-1-in-j-k-arun-jaitley-asks-cm-mehbooba-mufti-117062600625_1.html	2017-06-26 18:20:00
Modi urges India's GST implementation as textbook case in US B-schools	http://www.business-standard.com/article/pti-stories/study-india-s-gst-implementation-modi-to-us-business-schools-117062600619_1.html	2017-06-26 18:17:00
Finmin wants Basel III deadline extended to help banks clean up books	http://www.business-standard.com/article/pti-stories/finmin-for-extending-rbi-deadline-on-basel-iii-norms-117062600656_1.html	2017-06-26 18:13:00
China's fastest: 'Fuxing' bullet train' debuts on Beijing-Shanghai route	http://www.business-standard.com/article/international/china-s-fastest-fuxing-bullet-train-debuts-on-beijing-shanghai-route-117062600450_1.html	2017-06-26 18:11:00
Vedanta to invest $6-7 bn in 4 years to expand capacity: Anil Agarwal	http://www.business-standard.com/article/companies/vedanta-to-invest-6-7-bn-in-4-years-to-expand-capacity-anil-agarwal-117062600548_1.html	2017-06-26 17:52:00
Vedanta capacity expansion: Anil Agarwal details $6-7-bn investment plan	http://www.business-standard.com/article/companies/vedanta-capacity-expansion-anil-agarwal-details-6-7-bn-investment-plan-117062600548_1.html	2017-06-26 17:52:00
HDFC seeks shareholders’ nod for Rs 85,000 crore fund raise	http://www.livemint.com/Money/A6gocs1PgGnfcxLsLEUEwK/HDFC-seeks-shareholders-nod-for-Rs-85000-crore-fund-raise.html	2017-06-26 17:50:17
Huge sell order pushes gold to six-week low	http://feeds.reuters.com/~r/reuters/INbusinessNews/~3/agPgXi_qEKA/global-precious-idINKBN19H0FG	2017-06-26 17:42:28
Modi urges India's GST implementation as textbook case in US B-schools	http://www.business-standard.com/article/pti-stories/study-india-s-gst-implementation-modi-to-us-business-schools-117062600619_1.html	2017-06-26 17:42:00
Banks may have to take 60% haircut on 12 largest bad loans: Crisil	http://www.business-standard.com/article/finance/banks-may-have-to-take-60-haircut-on-12-largest-bad-loans-crisil-117062600549_1.html	2017-06-26 17:41:00
Industry driving robust Q2 German expansion - Bundesbank	http://feeds.reuters.com/~r/reuters/INbusinessNews/~3/I3HFE4GyrU4/germany-economy-bundesbank-idINKBN19H1CA	2017-06-26 17:40:42
Job hopping? LinkedIn lets you to know who saw your profile, and how often	http://www.business-standard.com/article/current-affairs/linkedin-wants-you-to-know-who-saw-your-profile-and-how-many-times-117062600615_1.html	2017-06-26 17:35:00
Oil holds above November lows but under threat from U.S. supply	http://feeds.reuters.com/~r/reuters/INbusinessNews/~3/jReX0iT4EdU/global-oil-idINKBN19H0BR	2017-06-26 17:31:52
Gulmarg gondola accident an 'Act of God', says cable car operator	http://www.business-standard.com/article/current-affairs/gulmarg-gondola-accident-an-act-of-god-says-cable-car-operator-117062600437_1.html	2017-06-26 17:29:00
Germany: better to wind down unprofitable banks than prop them up	http://feeds.reuters.com/~r/reuters/INbusinessNews/~3/_eFwFNvzeh4/eurozone-banks-italy-germany-idINKBN19H1B8	2017-06-26 17:28:25
Kailash Mansarovar: China mum over stopping Indian pilgrims near Nathu-la	http://www.business-standard.com/article/current-affairs/kailash-mansarovar-china-mum-over-stopping-indian-pilgrims-near-nathu-la-117062600424_1.html	2017-06-26 17:28:00
Apple iPhone 8 will have a brand new design, several leaks confirm	http://www.business-standard.com/article/technology/apple-iphone-8-will-have-a-brand-new-design-several-leaks-confirm-117062600289_1.html	2017-06-26 17:15:00
What a car loan costs you: 27 June 2017	http://www.livemint.com/Money/C1jJ1bRQucPryfKaVz2yjJ/What-a-car-loan-costs-you-27-June-2017.html	2017-06-26 17:06:25
Mis-selling is an offence, accepts RBI	http://www.livemint.com/Money/7LolDZprgGN8NRTHML4LjJ/Misselling-is-an-offence-accepts-RBI.html	2017-06-26 17:05:49
Madoff explains his fraud: I wanted to please everybody	http://www.livemint.com/Money/SBptCDsGwhgIsndGTKmUQI/Madoff-explains-his-fraud-I-wanted-to-please-everybody.html	2017-06-26 17:03:10
Japanese airbag maker Takata files for bankruptcy, gets US sponsor	http://www.business-standard.com/article/international/japanese-airbag-maker-takata-files-for-bankruptcy-gets-us-sponsor-117062600133_1.html	2017-06-26 17:03:00
What health insurance does not pay for	http://www.livemint.com/Money/xq4AY86axBjQ7iesHi4niL/What-health-insurance-does-not-pay-for.html	2017-06-26 17:02:57
If an NRI’s income is below Rs2.5 lakh, she may still file a tax return to claim any refund	http://www.livemint.com/Money/VkK1TGcy99VzK2XlWRXNKO/If-an-NRIs-income-is-below-Rs25-lakh-she-may-still-file-a.html	2017-06-26 17:02:47
If owner and tenant live in same house, claim of rent can be denied	http://www.livemint.com/Money/FO5sT1FAuXjtJo375rQmFM/If-owner-and-tenant-live-in-same-house-claim-of-rent-can-be.html	2017-06-26 17:02:17
UK PM May strikes 1 bn pound deal to get N.Irish DUP support for her govt	http://www.business-standard.com/article/international/uk-pm-may-strikes-1-bn-pound-deal-to-get-n-irish-dup-support-for-her-govt-117062600585_1.html	2017-06-26 17:01:00
Now, CVC can probe corruption at private sector banks; RBI okays proposal	http://www.business-standard.com/article/finance/now-cvc-can-probe-corruption-at-private-sector-banks-rbi-okays-proposal-117062600423_1.html	2017-06-26 17:01:00
China's fastest: 'Fuxing' bullet train' debuts on Beijing-Shanghai route	http://www.business-standard.com/article/international/china-s-fastest-fuxing-bullet-train-debuts-on-beijing-shanghai-route-117062600450_1.html	2017-06-26 16:58:00
Govt defers TDS, TCS under GST to ensure smooth rollout	http://www.thehindu.com/business/govt-defers-tds-tcs-under-gst-to-ensure-smooth-rollout/article19149385.ece?utm_source=RSS_Feed&utm_medium=RSS&utm_campaign=RSS_Syndication	2017-06-26 16:40:43
Ways to reduce your risk when bank doesn't compensate for theft from locker	http://www.business-standard.com/article/pf/ways-to-reduce-your-risk-when-bank-doesn-t-compensate-for-theft-from-locker-117062600540_1.html	2017-06-26 16:24:00
GST rollout: TDS, TCS provisions deferred for govt, e-commerce companies	http://www.business-standard.com/article/economy-policy/gst-rollout-tds-tcs-provisions-deferred-for-govt-e-commerce-companies-117062600419_1.html	2017-06-26 16:19:00
GST rollout: Govt defers TDS, TCS collection for smooth implementation	http://www.business-standard.com/article/economy-policy/gst-rollout-govt-defers-tds-tcs-collection-for-smooth-implementation-117062600419_1.html	2017-06-26 15:59:00
Exclusive - China's COFCO likely to sit out global grains race as it digests acquisitions	http://feeds.reuters.com/~r/reuters/INbusinessNews/~3/oZUGWTygrpw/cofco-grains-strategy-idINKBN19H12C	2017-06-26 15:54:41
Karnataka legislature faces scrutiny over arrest notice to two editors	http://www.business-standard.com/article/current-affairs/karnataka-legislature-faces-scrutiny-over-arrest-notice-to-two-editors-117062600498_1.html	2017-06-26 15:48:00
India-made SE iPhones: Positive on Bengaluru unit, CEO Tim Cook tells Modi	http://www.business-standard.com/article/companies/india-made-se-iphones-positive-on-bengaluru-unit-ceo-tim-cook-tells-modi-117062600369_1.html	2017-06-26 15:24:00
China's jailed Nobel laureate Liu Xiaobo released with terminal cancer	http://www.business-standard.com/article/international/china-s-jailed-nobel-laureate-liu-xiaobo-released-with-terminal-cancer-117062600457_1.html	2017-06-26 15:22:00
Tejas Networks to make stock market debut tomorrow	http://www.livemint.com/Money/2vHRuUVXs74H7rdC3e8FyI/Tejas-Networks-to-make-stock-market-debut-tomorrow.html	2017-06-26 15:03:57
Global gold prices slip, market cautious ahead of US data this week	http://www.livemint.com/Money/YY9UFycaQFMA73zPDEsm3L/Global-gold-prices-slip-market-cautious-ahead-of-US-data-th.html	2017-06-26 14:56:15
Cadila board approves raising up to Rs18,500 crore	http://www.livemint.com/Money/sY8csqpHZsxQUyst8y4l2K/Cadila-board-approves-raising-up-to-Rs18500-crore.html	2017-06-26 14:55:05
German shoppers drive business morale to 'jubilant' record high	http://feeds.reuters.com/~r/reuters/INbusinessNews/~3/3DJZ00fM4hU/germany-economy-ifo-idINKBN19H0S1	2017-06-26 14:54:25
Bank stress: Italy paying 5.2 bn euros in resources to keep 2 banks afloat	http://www.business-standard.com/article/international/bank-stress-italy-paying-5-2-bn-euros-in-resources-to-keep-2-banks-afloat-117062600087_1.html	2017-06-26 14:52:00
New credit crunch hits China Inc as banks rein in short-term lending	http://feeds.reuters.com/~r/reuters/INbusinessNews/~3/BdsTxeksMPI/china-debt-idINKBN19H0UU	2017-06-26 14:40:07
Gold prices dive Rs125 on global softness, muted demand	http://www.livemint.com/Money/qdHsU1pJuLAAqOHnY84CKL/Gold-prices-dive-Rs125-on-global-softness-muted-demand.html	2017-06-26 14:38:51
Oil edges above Nov lows but under threat from U.S. supply surge	http://feeds.reuters.com/~r/reuters/INbusinessNews/~3/jReX0iT4EdU/global-oil-idINKBN19H0BR	2017-06-26 14:30:30
Lupin founder & Chairman Dr. Desh Bandhu Gupta passes away	http://www.thehindu.com/business/Industry/lupin-founder-chairman-dr-desh-bandhu-gupta-passes-away/article19148924.ece?utm_source=RSS_Feed&utm_medium=RSS&utm_campaign=RSS_Syndication	2017-06-26 14:16:18
'Jubilant' German Ifo business morale hits record high	http://feeds.reuters.com/~r/reuters/INbusinessNews/~3/3DJZ00fM4hU/germany-economy-ifo-idINKBN19H0S1	2017-06-26 14:15:20
Loeb's Third Point targets 'staid' Nestle for change	http://feeds.reuters.com/~r/reuters/INbusinessNews/~3/KFyLyQyN5JE/nestle-thirdpoint-idINKBN19H0RN	2017-06-26 14:11:38
Global Markets - Italy bank deal lifts Europe shares, dollar on back foot	http://feeds.reuters.com/~r/reuters/INbusinessNews/~3/Diftlm3_59g/global-markets-idINKBN19H06E	2017-06-26 14:08:03
India does not need too many govt banks; consolidation the right move	http://www.business-standard.com/article/finance/india-does-not-need-too-many-govt-banks-consolidation-the-right-move-117062600362_1.html	2017-06-26 14:04:00
Uber crisis: What's real problem - Kalanick or Silicon Valley biz model?	http://www.business-standard.com/article/international/uber-crisis-what-s-real-problem-kalanick-or-silicon-valley-biz-model-117062600351_1.html	2017-06-26 14:01:00
Lupin founder and Chairman Desh Bandhu Gupta passes away at 79	http://www.business-standard.com/article/companies/lupin-founder-and-chairman-desh-bandhu-gupta-passes-away-at-79-117062600350_1.html	2017-06-26 14:00:00
Have a locker at a PSU bank? you're on your own in case of theft, RBI says	http://www.business-standard.com/article/finance/have-a-locker-at-a-psu-bank-you-re-on-your-own-in-case-of-theft-rbi-says-117062500279_1.html	2017-06-26 13:46:00
No love for dollar ahead of central bank speeches	http://feeds.reuters.com/~r/reuters/INbusinessNews/~3/LLrJPcY7QEg/global-forex-dollar-notes-idINKBN19H0QF	2017-06-26 13:40:37
Demonetisation, digitisation: Will currency notes go extinct in some time?	http://www.business-standard.com/article/economy-policy/demonetisation-digitisation-will-currency-notes-go-extinct-in-some-time-117062600309_1.html	2017-06-26 13:11:00
China blue-chips at 18-month high, MSCI talks up A-shares	http://feeds.reuters.com/~r/reuters/INbusinessNews/~3/l2TqVwsII2o/china-stocks-close-idINKBN19H0NW	2017-06-26 12:59:58
PM Modi wins Jeff Bezos' assurance: Amazon will keep investing in India	http://www.business-standard.com/article/companies/pm-modi-wins-jeff-bezos-assurance-amazon-will-keep-investing-in-india-117062600297_1.html	2017-06-26 12:59:00
China will steadily push forward with destocking in property market - Xinhua	http://feeds.reuters.com/~r/reuters/INbusinessNews/~3/cdBSlbpvncE/china-economy-property-idINKBN19H0N2	2017-06-26 12:46:49
Yuan set to weaken for 8th day despite firmer fix	http://economictimes.indiatimes.com/markets/forex/yuan-set-to-weaken-for-8th-day-despite-firmer-fix/articleshow/59319698.cms	2017-06-26 12:42:06
Gold steady ahead of US data this week, weaker dollar supports	http://economictimes.indiatimes.com/markets/commodities/news/gold-steady-ahead-of-us-data-this-week-weaker-dollar-supports/articleshow/59318912.cms	2017-06-26 12:38:56
Air bag maker Takata files for bankruptcy protection	http://www.thehindu.com/business/air-bag-maker-takata-files-for-bankruptcy-protection/article19147774.ece?utm_source=RSS_Feed&utm_medium=RSS&utm_campaign=RSS_Syndication	2017-06-26 12:37:57
China blue-chips hit 18-month high on MSCI inclusion hopes; HK also up	http://economictimes.indiatimes.com/markets/stocks/news/china-blue-chips-hit-18-month-high-on-msci-inclusion-hopes-hk-also-up/articleshow/59319611.cms	2017-06-26 12:36:06
Asia stocks edge up on optimism over global growth, dollar soft	http://economictimes.indiatimes.com/markets/stocks/news/asia-stocks-edge-up-on-optimism-over-global-growth-dollar-soft/articleshow/59317316.cms	2017-06-26 12:34:49
Oil rises 1 percent on weaker dollar, but U.S. drilling drags	http://feeds.reuters.com/~r/reuters/INbusinessNews/~3/jReX0iT4EdU/global-oil-idINKBN19H0BR	2017-06-26 12:09:23
Asia stocks edge up on optimism over global growth, dollar soft	http://feeds.reuters.com/~r/reuters/INbusinessNews/~3/Diftlm3_59g/global-markets-idINKBN19H06E	2017-06-26 12:08:15
HPCL joins talks to buy 49% stake in Russia's Vankor Cluster oil fields	http://www.business-standard.com/article/companies/hpcl-joins-talks-to-buy-49-stake-in-russia-s-vankor-cluster-oil-fields-117062600164_1.html	2017-06-26 11:55:00
Fed’s John Williams sees interest rates rising as inflation moves up	http://www.livemint.com/Money/aFQmvGOfSle6Zxkk4FNzuL/Feds-John-Williams-sees-interest-rates-rising-as-inflation.html	2017-06-26 11:46:53
Impose central rule in Kashmir: Ex-Army colonel's fix for Pak's 'dirty war'	http://www.business-standard.com/article/current-affairs/impose-central-rule-in-kashmir-ex-army-colonel-s-fix-for-pak-s-dirty-war-117062600200_1.html	2017-06-26 11:46:00
Gold steady ahead of US data this week, weaker dollar supports	http://economictimes.indiatimes.com/markets/commodities/news/gold-steady-ahead-of-us-data-this-week-weaker-dollar-supports/articleshow/59318912.cms	2017-06-26 11:37:04
With $10.1 billion, India tops emerging markets equity fundraising in 2017	http://economictimes.indiatimes.com/markets/stocks/news/with-10-1-billion-india-tops-emerging-markets-equity-fundraising-in-2017/articleshow/59318773.cms	2017-06-26 11:26:28
Dollar bulls see little upside for the greenback	http://economictimes.indiatimes.com/markets/forex/dollar-bulls-see-little-upside-for-the-greenback/articleshow/59318646.cms	2017-06-26 11:16:30
A bull run that creates few jobs in finance	http://economictimes.indiatimes.com/markets/stocks/news/a-bull-run-that-creates-few-jobs-in-finance/articleshow/59318583.cms	2017-06-26 11:10:52
Investing with \green\" ratings? It's a gray area"	http://feeds.reuters.com/~r/reuters/INbusinessNews/~3/nAhUueJRyWs/climate-ratings-idINKBN19H0G5	2017-06-26 11:08:31
Japanese airbag maker Takata files for bankruptcy, gets U.S. sponsor	http://feeds.reuters.com/~r/reuters/INbusinessNews/~3/gXQsO0bWA9w/takata-bankruptcy-japan-filing-idINKBN19H06P	2017-06-26 10:59:25
Gold slips, market cautious ahead of U.S. data this week	http://feeds.reuters.com/~r/reuters/INbusinessNews/~3/agPgXi_qEKA/global-precious-idINKBN19H0FG	2017-06-26 10:58:13
Micro-regulations don’t actually regulate, it seems	http://economictimes.indiatimes.com/markets/stocks/news/micro-regulations-dont-actually-regulate-it-seems/articleshow/59318423.cms	2017-06-26 10:57:46
Investors flock to Asian bonds as US yields slide	http://economictimes.indiatimes.com/markets/bonds/investors-flock-to-asian-bonds-as-us-yields-slide/articleshow/59318408.cms	2017-06-26 10:56:52
Clogged oil arteries slow U.S. shale rush to record output	http://feeds.reuters.com/~r/reuters/INbusinessNews/~3/iaU4lgsE0AQ/usa-pipelines-idINKBN19H0DW	2017-06-26 10:55:55
Fund houses line up schemes to bet on GST	http://economictimes.indiatimes.com/markets/stocks/news/fund-houses-line-up-schemes-to-bet-on-gst/articleshow/59318364.cms	2017-06-26 10:52:07
Brexit one year on: An alternative history	http://economictimes.indiatimes.com/markets/stocks/news/brexit-one-year-on-an-alternative-history/articleshow/59318343.cms	2017-06-26 10:50:58
Your Trade: 2 largecaps to buy and sell on Tuesday	http://economictimes.indiatimes.com/markets/expert-view/your-trade-2-largecaps-to-buy-and-sell-on-tuesday/articleshow/59318313.cms	2017-06-26 10:46:59
Asia stocks edge up on optimism over global growth, dollar soft	http://feeds.reuters.com/~r/reuters/INbusinessNews/~3/Diftlm3_59g/global-markets-idINKBN19H06E	2017-06-26 10:42:36
Talking stock: Sell Deepak Nitrate above Rs 170	http://economictimes.indiatimes.com/markets/stocks/news/talking-stock-sell-deepak-nitrate-above-rs-170/articleshow/59318255.cms	2017-06-26 10:42:00
Nervousness may grip markets ahead of GST roll out, derivatives expiry	http://www.livemint.com/Money/AitYQ3NQWpyJUvAf2VjaNN/Nervousness-may-grip-markets-ahead-of-GST-roll-out-derivati.html	2017-06-26 10:41:49
Fed's Williams sees gradual rate hikes as key to further U.S. growth	http://feeds.reuters.com/~r/reuters/INbusinessNews/~3/UyoqOVjUyis/usa-fed-williams-idINKBN19H0E0	2017-06-26 10:37:41
Modi-Trump meet: India's 'major defence partner' status to be put to test	http://www.business-standard.com/article/economy-policy/modi-in-us-india-us-to-set-agenda-for-major-defence-partnership-117062600034_1.html	2017-06-26 10:36:00
GST-wary FPIs create heavy dollar positions to counter volatility	http://economictimes.indiatimes.com/markets/stocks/news/gst-wary-fpis-create-heavy-dollar-positions-to-counter-volatility/articleshow/59318143.cms	2017-06-26 10:33:03
Trump, Modi seek rapport despite friction on trade, immigration	http://feeds.reuters.com/~r/reuters/INbusinessNews/~3/eAc-BWv5V3A/india-usa-modi-trump-idINKBN19H0DH	2017-06-26 10:32:53
China court hands jail terms to Australians in Crown Resorts trial	http://feeds.reuters.com/~r/reuters/INbusinessNews/~3/J-gm98UtsTM/crown-resorts-china-trial-idINKBN19H0AX	2017-06-26 10:28:52
Investors flock to Asian bonds as U.S. yields slide	http://feeds.reuters.com/~r/reuters/INbusinessNews/~3/fAGlfk-MYLg/asia-markets-bonds-idINKBN19H068	2017-06-26 10:18:26
Oil jumps 1 percent on weaker dollar, but rise in U.S. drilling drags	http://feeds.reuters.com/~r/reuters/INbusinessNews/~3/jReX0iT4EdU/global-oil-idINKBN19H0BR	2017-06-26 10:06:48
India pushes orthodox tea into Chile	http://economictimes.indiatimes.com/markets/commodities/news/india-pushes-orthodox-tea-into-chile/articleshow/59317827.cms	2017-06-26 10:05:57
Oil jumps 1 pct on weaker dollar, but rise in U.S. drilling drags	http://feeds.reuters.com/~r/reuters/INbusinessNews/~3/jReX0iT4EdU/global-oil-idINKBN19H0BR	2017-06-26 10:05:43
IBBI does quality check on insolvency professionals	http://economictimes.indiatimes.com/markets/stocks/news/ibbi-does-quality-check-on-insolvency-professionals/articleshow/59317747.cms	2017-06-26 09:57:13
Australians among 19 on trial as Crown Resorts case opens in China	http://feeds.reuters.com/~r/reuters/INbusinessNews/~3/J-gm98UtsTM/crown-resorts-china-trial-idINKBN19H0AX	2017-06-26 09:54:34
New jobs coming: RBS to cut hundreds of jobs in UK, move them to India	http://www.business-standard.com/article/companies/new-jobs-coming-rbs-to-cut-hundreds-of-jobs-in-uk-move-them-to-india-117062600005_1.html	2017-06-26 09:54:00
If rates soften, it will be very positive for domestic cyclicals: Abhay Laijawala, Deutsche Equities	http://economictimes.indiatimes.com/markets/expert-view/if-rates-soften-it-will-be-very-positive-for-domestic-cyclicals-abhay-laijawala-deutsche-equities/articleshow/59317708.cms	2017-06-26 09:53:36
Modi-Trump meet: American Indians want PM to take up H-1B visa, hate crimes	http://www.business-standard.com/article/economy-policy/modi-trump-meet-american-indians-want-pm-to-take-up-h-1b-visa-hate-crimes-117062600150_1.html	2017-06-26 09:25:00
Dollar drifts as US yields stay low, rate hike expectations ebb	http://economictimes.indiatimes.com/markets/forex/dollar-drifts-as-us-yields-stay-low-rate-hike-expectations-ebb/articleshow/59317443.cms	2017-06-26 09:23:50
Asia stocks edge up on optimism over global growth, dollar soft	http://feeds.reuters.com/~r/reuters/INbusinessNews/~3/Diftlm3_59g/global-markets-idINKBN19H06E	2017-06-26 09:19:29
Oil prices jump 1% on weaker dollar, but rise in US drilling drags	http://economictimes.indiatimes.com/markets/commodities/news/oil-prices-jump-1-on-weaker-dollar-but-rise-in-us-drilling-drags/articleshow/59317375.cms	2017-06-26 09:17:42
Asia stocks edge up on optimism over global growth, dollar soft	http://economictimes.indiatimes.com/markets/stocks/news/asia-stocks-edge-up-on-optimism-over-global-growth-dollar-soft/articleshow/59317316.cms	2017-06-26 09:12:28
Indian markets closed today for public holiday	http://www.livemint.com/Money/qVitVnRB3aKm6AtLPSN9JK/Indian-markets-closed-today-for-public-holiday.html	2017-06-26 08:57:17
For the US and India, a convergence of interests and values	http://www.business-standard.com/article/economy-policy/for-the-us-and-india-a-convergence-of-interests-and-values-117062600134_1.html	2017-06-26 08:55:00
Clean energy: Maharashtra to rate industries by density of emissions	http://www.business-standard.com/article/economy-policy/clean-energy-maharashtra-to-rate-industries-by-density-of-emissions-117062600135_1.html	2017-06-26 08:53:00
Seven of top 10 most valued firms add Rs 29,779 cr in m-cap	http://economictimes.indiatimes.com/markets/stocks/news/seven-of-top-10-most-valued-firms-add-rs-29779-cr-in-m-cap/articleshow/59317084.cms	2017-06-26 08:50:55
MFs move ahead of FPIs in stock investment.	http://economictimes.indiatimes.com/markets/stocks/news/mfs-move-ahead-of-fpis-in-stock-investment-/articleshow/59316890.cms	2017-06-26 08:35:17
Japanese airbag maker Takata files for bankruptcy, gets U.S. sponsor	http://feeds.reuters.com/~r/reuters/INbusinessNews/~3/gXQsO0bWA9w/takata-bankruptcy-japan-filing-idINKBN19H06P	2017-06-26 08:33:52
Quantitative strategies for this week	http://economictimes.indiatimes.com/markets/stocks/news/quantitative-strategies-for-this-week/articleshow/59316800.cms	2017-06-26 08:25:12
Sensex, Nifty closed today on account of Eid-ul-Fitr	http://economictimes.indiatimes.com/markets/stocks/news/sensex-nifty-closed-today-on-account-of-eid-ul-fitr/articleshow/59316727.cms	2017-06-26 08:17:30
Indian markets closed on Monday for public holiday	http://feeds.reuters.com/~r/reuters/INbusinessNews/~3/9BHMJy4nmok/india-markets-idINKBN19H06O	2017-06-26 08:09:29
Indian markets closed on Monday for public holiday	http://www.business-standard.com/article/reuters/indian-markets-closed-on-monday-for-public-holiday-114041400157_1.html	2017-06-26 08:09:29
Airbag maker Takata files for bankruptcy protection in Japan	http://feeds.reuters.com/~r/reuters/INbusinessNews/~3/gXQsO0bWA9w/takata-bankruptcy-japan-filing-idINKBN19H06P	2017-06-26 08:07:27
Promoter holdings remain same as India pharma battles rough seas	http://economictimes.indiatimes.com/markets/stocks/news/promoter-holdings-remain-same-as-india-pharma-battles-rough-seas/articleshow/59316589.cms	2017-06-26 08:06:53
Asia stocks edge up on optimism over global growth, oil rebounds	http://feeds.reuters.com/~r/reuters/INbusinessNews/~3/Diftlm3_59g/global-markets-idINKBN19H06E	2017-06-26 08:05:12
Asia stocks edge up on optimism over global growth, oil rebounds	http://www.business-standard.com/article/reuters/asia-stocks-edge-up-on-optimism-over-global-growth-oil-rebounds-117062600128_1.html	2017-06-26 08:05:12
Investors flock to Asian bonds as U.S. yields slide	http://feeds.reuters.com/~r/reuters/INbusinessNews/~3/fAGlfk-MYLg/asia-markets-bonds-idINKBN19H068	2017-06-26 08:01:47
Use 9,400 as new base for Nifty and create fresh longs in index	http://economictimes.indiatimes.com/markets/stocks/news/use-9400-as-new-base-for-nifty-and-create-fresh-longs-in-index/articleshow/59316547.cms	2017-06-26 08:00:56
Harry Potter at 20: What makes JK Rowling's creation a money making machine	http://www.business-standard.com/article/current-affairs/harry-potter-at-20-what-makes-jk-rowling-s-creation-a-money-making-machine-117062600105_1.html	2017-06-26 08:00:00
Modi in US: American CEOs praise demonetisation, digital India initiative	http://www.business-standard.com/article/economy-policy/modi-in-us-american-ceos-praise-demonetisation-digital-india-initiative-117062600095_1.html	2017-06-26 07:53:00
In floor price debate for telecom firms, India has Pakistan, Nigeria, Zimbabwe for company	http://www.livemint.com/Money/zlPTymkamesOiNciGjWYMM/In-floor-price-debate-for-telecom-firms-India-has-Pakistan.html	2017-06-26 07:52:54
Zero consideration alone may not solve Tata Power’s Mundra problem	http://www.livemint.com/Money/taNQYyVn5IYBavVDtEOsBO/Zeroconsideration-alone-may-not-solve-Tata-Powers-Mundra-p.html	2017-06-26 07:52:38
GST jitters for area-based exemptions	http://www.livemint.com/Money/NShChWCrDSt3dGIgQYN94O/GST-jitters-for-areabased-exemptions.html	2017-06-26 07:52:13
Stocks are ignoring crude oil’s bear market	http://www.livemint.com/Money/FGReczWxH5FzlfAYuRWngP/Stocks-are-ignoring-crude-oils-bear-market.html	2017-06-26 07:51:46
Air bag maker Takata files for bankruptcy protection	http://www.thehindu.com/business/air-bag-maker-takata-files-for-bankruptcy-protection/article19147774.ece?utm_source=RSS_Feed&utm_medium=RSS&utm_campaign=RSS_Syndication	2017-06-26 07:22:55
Japan airbag giant Takata files for bankruptcy protection	http://www.business-standard.com/article/pti-stories/japan-airbag-giant-takata-files-for-bankruptcy-protection-117062600109_1.html	2017-06-26 07:13:07
Ajinkya Rahane, Kuldeep Yadav power India to 105-run win over West Indies	http://www.business-standard.com/article/current-affairs/ajinkya-rahane-kuldeep-yadav-power-india-to-105-run-win-over-west-indies-117062600077_1.html	2017-06-26 04:11:00
Modi in US: No country questioned India's surgical strike, says PM	http://www.business-standard.com/article/current-affairs/modi-in-us-no-country-questioned-india-s-surgical-strike-says-pm-117062600060_1.html	2017-06-26 03:49:00
Tap equity market: Govt tells 5 PSU banks	http://www.business-standard.com/article/economy-policy/tap-capital-from-the-market-govt-to-five-psu-banks-117062500600_1.html	2017-06-26 03:18:00
No time for software testing now: GSTN chairman Navin Kumar	http://www.business-standard.com/article/economy-policy/no-time-for-software-testing-now-gstn-chairman-navin-kumar-117062600040_1.html	2017-06-26 03:18:00
GST rollout: Job market seeks over 100,000 employment opportunities	http://www.business-standard.com/article/economy-policy/gst-rollout-job-market-seeks-over-100-000-employment-opportunities-117062500148_1.html	2017-06-26 02:55:00
Cloth merchants' 3-day strike against 5% GST levy to begin from tomorrow	http://www.business-standard.com/article/economy-policy/cloth-merchants-3-day-strike-against-5-gst-levy-to-begin-from-tomorrow-117062600067_1.html	2017-06-26 02:49:00
Bank mergers will happen but no point doing it only for size: Arun Tiwari	http://www.business-standard.com/article/finance/bank-mergers-will-happen-but-no-point-doing-it-only-for-size-arun-tiwari-117062500544_1.html	2017-06-26 02:31:00
IDFC Bank CFO Sunil Kakar appointed MD & CEO of IDFC Ltd, replaces Limaye	http://www.business-standard.com/article/finance/idfc-bank-cfo-sunil-kakar-appointed-md-ceo-of-idfc-ltd-replaces-limaye-117062500344_1.html	2017-06-26 02:22:00
Statsguru: Tracking commodity prices	http://www.business-standard.com/article/economy-policy/statsguru-tracking-commodity-prices-117062600050_1.html	2017-06-26 02:21:00
Srikanth beats Olympic champ Chen Long to win maiden Australian Open title	http://www.business-standard.com/article/current-affairs/srikanth-beats-olympic-champ-chen-long-to-win-maiden-australian-open-title-117062500197_1.html	2017-06-26 01:54:00
India's population to surpass China's by 2030: UN report	http://www.business-standard.com/article/economy-policy/india-s-population-to-surpass-china-s-by-2030-un-report-117062600039_1.html	2017-06-26 01:48:00
Uttam Galva Steels plans to reduce risk as it faces insolvency proceedings	http://www.business-standard.com/article/companies/uttam-galva-steels-plans-to-reduce-risk-as-it-faces-insolvency-proceedings-117062500326_1.html	2017-06-26 01:35:00
India, US to set agenda for major defence partnership	http://www.business-standard.com/article/economy-policy/modi-in-us-india-us-to-set-agenda-for-major-defence-partnership-117062600034_1.html	2017-06-26 01:35:00
Modi in US: GST to be a game-changer for India, PM tells top US CEOs	http://www.business-standard.com/article/economy-policy/modi-in-us-gst-to-be-a-game-changer-for-india-pm-tells-top-us-ceos-117062500721_1.html	2017-06-26 01:20:00
New India Assurance IPO likely to hit capital market by December	http://www.livemint.com/Money/ThRvM9JvpB8jdObuRstwrJ/New-India-Assurance-IPO-likely-to-hit-capital-market-by-Dece.html	2017-06-26 01:11:24
MTNL seeks Delhi, Mumbai mobile licence extension till 2021	http://www.business-standard.com/article/companies/mtnl-seeks-delhi-mumbai-mobile-licence-extension-till-2021-117062600027_1.html	2017-06-26 01:02:00
Replacing Obamacare by new law in US risk to business: Dr Reddy's	http://www.business-standard.com/article/companies/replacing-obamacare-by-new-law-in-us-risk-to-business-dr-reddy-s-117062500318_1.html	2017-06-26 00:57:00
Alstom to set up Rs 20k-cr Bihar unit to make 800 high-power locomotives	http://www.business-standard.com/article/companies/alstom-to-set-up-rs-20k-cr-bihar-unit-to-make-800-high-power-locomotives-117062500145_1.html	2017-06-26 00:55:00
Telecom sector woes: IMG to give policy proposals to improve financials	http://www.business-standard.com/article/companies/telecom-sector-woes-img-to-give-policy-proposals-to-improve-financials-117062500133_1.html	2017-06-26 00:52:00
Adani Ports eyes 20% container cargo growth in FY18	http://www.business-standard.com/article/companies/adani-ports-eyes-20-container-cargo-growth-in-fy18-117062400287_1.html	2017-06-26 00:50:00
Rs 10,247-cr retro tax: Cairn set up maze of arms to transfer Indian assets	http://www.business-standard.com/article/companies/rs-10-247-cr-retro-tax-cairn-set-up-maze-of-arms-to-transfer-indian-assets-117062500340_1.html	2017-06-26 00:46:00
‘New U.S. envoy could aid FDI inflows’	http://www.thehindu.com/business/Economy/new-us-envoy-could-aid-fdi-inflows/article19145385.ece?utm_source=RSS_Feed&utm_medium=RSS&utm_campaign=RSS_Syndication	2017-06-26 00:17:56
RBS to cut 443 jobs in UK, move many of them to India	http://feeds.reuters.com/~r/reuters/INbusinessNews/~3/_t9mDrg4Ef4/layoffs-rbs-idINKBN19G0U0	2017-06-25 23:56:20
RBS to cut 443 jobs in UK, move many of them to India	http://www.business-standard.com/article/reuters/rbs-to-cut-443-jobs-in-uk-move-many-of-them-to-india-117062600005_1.html	2017-06-25 23:56:20
Italy winds up Veneto banks, deal could cost up to 17 billion euros	http://feeds.reuters.com/~r/reuters/INbusinessNews/~3/_0uKakLmi8M/eurozone-banks-italy-costs-idINKBN19G0P6	2017-06-25 23:32:58
Modi in US: GST to be a game-changer for India, PM tells top US CEOs	http://www.business-standard.com/article/economy-policy/modi-in-us-gst-to-be-a-game-changer-for-india-pm-tells-top-us-ceos-117062500721_1.html	2017-06-25 23:22:00
What you actually pay for video on demand	http://www.livemint.com/Money/DSSS9k8RzBkvyPV5ecoqQJ/What-you-actually-pay-for-video-on-demand.html	2017-06-25 23:21:09
‘We have significantly reduced our exposure to real estate’	http://www.livemint.com/Money/QE1acZvoL8YCbzCle9xySI/We-have-significantly-reduced-our-exposure-to-real-estate.html	2017-06-25 23:19:53
Build an emergency corpus rather than buying job-loss insurance	http://www.livemint.com/Money/JySWePS5cJswk5rKTcsDlN/Build-an-emergency-corpus-rather-than-buying-jobloss-insura.html	2017-06-25 23:16:59
De-jargoned: Application programming interface	http://www.livemint.com/Money/RVyJ6RJnwCsCgDNG6CtayK/Dejargoned-Application-programming-interface.html	2017-06-25 23:16:36
Returns on investments	http://www.livemint.com/Money/7Tam9BmriMGRc8bXt4ogSO/Returns-on-investments.html	2017-06-25 23:16:21
Wall Street lawyer turns watchdog-for-hire	http://www.livemint.com/Money/jtrxJQOrBP2DdpD0pM9clI/Wall-Street-lawyer-turns-watchdogforhire.html	2017-06-25 23:15:58
China shares in MSCI index: what it means	http://www.thehindu.com/business/Economy/china-shares-in-msci-index-what-it-means/article19145607.ece?utm_source=RSS_Feed&utm_medium=RSS&utm_campaign=RSS_Syndication	2017-06-25 21:58:31
‘Super-efficient energy category to be new norm’	http://www.thehindu.com/business/Economy/super-efficient-energy-category-to-be-new-norm/article19145655.ece?utm_source=RSS_Feed&utm_medium=RSS&utm_campaign=RSS_Syndication	2017-06-25 21:53:52
‘Super-efficient energy category to be new norm’	http://www.thehindu.com/business/Economy/super-efficient-energy-category-to-be-new-norm/article19145655.ece?utm_source=RSS_Feed&utm_medium=RSS&utm_campaign=RSS_Syndication	2017-06-25 21:49:50
For a stronger India-U.S. bond	http://www.thehindu.com/business/Economy/for-a-stronger-india-us-bond/article19145573.ece?utm_source=RSS_Feed&utm_medium=RSS&utm_campaign=RSS_Syndication	2017-06-25 21:42:52
Brexit effect? RBS to cut over 400 UK jobs, plans to move them to India	http://www.business-standard.com/article/finance/brexit-effect-rbs-to-cut-over-400-uk-jobs-plans-to-move-them-to-india-117062500588_1.html	2017-06-25 21:42:00
China shares in MSCI index: what it means	http://www.thehindu.com/business/Economy/china-shares-in-msci-index-what-it-means/article19145607.ece?utm_source=RSS_Feed&utm_medium=RSS&utm_campaign=RSS_Syndication	2017-06-25 21:41:42
Growth of India presents win-win partnership: Modi to top US CEOs	http://www.business-standard.com/article/economy-policy/growth-of-india-presents-win-win-partnership-modi-to-top-us-ceos-117062500673_1.html	2017-06-25 21:31:00
Paytm Mall partners 1,000 auto dealers	http://www.thehindu.com/business/Economy/paytm-mall-partners-1000-auto-dealers/article19145465.ece?utm_source=RSS_Feed&utm_medium=RSS&utm_campaign=RSS_Syndication	2017-06-25 21:25:08
Before the colours fade away	http://www.thehindu.com/business/Economy/before-the-colours-fade-away/article19145515.ece?utm_source=RSS_Feed&utm_medium=RSS&utm_campaign=RSS_Syndication	2017-06-25 21:24:14
‘Cairn’s maze of units led to tax order’	http://www.thehindu.com/business/Economy/cairns-maze-of-units-led-to-tax-order/article19145448.ece?utm_source=RSS_Feed&utm_medium=RSS&utm_campaign=RSS_Syndication	2017-06-25 21:12:55
Price Waterhouse verdict to miss SC date	http://www.thehindu.com/business/Economy/price-waterhouse-verdict-to-miss-sc-date/article19145394.ece?utm_source=RSS_Feed&utm_medium=RSS&utm_campaign=RSS_Syndication	2017-06-25 21:06:11
Bharti Airtel extends 10GB free data offer	http://www.thehindu.com/business/Economy/bharti-airtel-extends-10gb-free-data-offer/article19145430.ece?utm_source=RSS_Feed&utm_medium=RSS&utm_campaign=RSS_Syndication	2017-06-25 21:05:24
Bharti Airtel extends 10GB free data offer	http://www.thehindu.com/business/Economy/bharti-airtel-extends-10gb-free-data-offer/article19145430.ece?utm_source=RSS_Feed&utm_medium=RSS&utm_campaign=RSS_Syndication	2017-06-25 21:05:02
Price Waterhouse verdict to miss SC date	http://www.thehindu.com/business/Economy/price-waterhouse-verdict-to-miss-sc-date/article19145394.ece?utm_source=RSS_Feed&utm_medium=RSS&utm_campaign=RSS_Syndication	2017-06-25 20:57:46
‘New U.S. envoy could aid FDI inflows’	http://www.thehindu.com/business/Economy/new-us-envoy-could-aid-fdi-inflows/article19145385.ece?utm_source=RSS_Feed&utm_medium=RSS&utm_campaign=RSS_Syndication	2017-06-25 20:52:49
With Kumble out, Yuvraj and Dhoni mentoring Indian team: Sanjay Bangar	http://www.business-standard.com/article/current-affairs/with-kumble-out-yuvraj-dhoni-mentoring-indian-team-sanjay-bangar-117062500511_1.html	2017-06-25 20:29:00
Mutual funds ahead of FPIs in stock investment during April-May period	http://www.business-standard.com/article/markets/mutual-funds-ahead-of-fpis-in-stock-investment-during-april-may-period-117062500277_1.html	2017-06-25 20:08:00
Tap capital from the market: Govt to five PSU banks	http://www.business-standard.com/article/economy-policy/tap-capital-from-the-market-govt-to-five-psu-banks-117062500600_1.html	2017-06-25 19:54:00
Replacing Obamacare by new law in US risk to business: Dr Reddy's	http://www.business-standard.com/article/companies/replacing-obamacare-by-new-law-in-us-risk-to-business-dr-reddy-s-117062500318_1.html	2017-06-25 19:48:00
Aegon Life explores fintech,e-commerce channels to sell policies	http://www.business-standard.com/article/finance/aegon-life-explores-fintech-e-commerce-channels-to-sell-policies-117062500168_1.html	2017-06-25 19:35:00
A week after daily revision, petrol and diesel prices see net decline	http://www.business-standard.com/article/economy-policy/a-week-after-daily-revision-petrol-and-diesel-prices-see-net-decline-117062500192_1.html	2017-06-25 19:33:00
HWL Semi-Final: India lose 2-3 to Canada, end sixth	http://www.business-standard.com/article/current-affairs/hwl-semi-final-india-lose-2-3-to-canada-end-sixth-117062500509_1.html	2017-06-25 19:20:00
Irdai's ad budget raised in FY18 even as it spent only 40% in FY17	http://www.business-standard.com/article/finance/irdai-s-ad-budget-raised-in-fy18-even-as-it-spent-only-40-in-fy17-117062500123_1.html	2017-06-25 18:53:00
SBI chief Bhattacharya earned Rs 2.37 cr less than ICICI Bank chief in FY17	http://www.business-standard.com/article/finance/sbi-chief-bhattacharya-earned-rs-2-37-cr-less-than-icici-bank-chief-in-fy17-117062500144_1.html	2017-06-25 18:41:00
SAIL seeks NITI's help over differences with ArcelorMittal in Rs 5K-cr JV	http://www.business-standard.com/article/companies/sail-seeks-niti-s-help-over-differences-with-arcelormittal-in-rs-5k-cr-jv-117062500335_1.html	2017-06-25 17:55:00
Yogi govt's 100-day report card to target Akhilesh Yadav	http://www.business-standard.com/article/politics/yogi-govt-s-100-day-report-card-to-target-akhilesh-yadav-117062500508_1.html	2017-06-25 17:53:00
With GST around the corner, FMCG Cos expect dip in inventory levels	http://www.thehindu.com/business/Industry/with-gst-around-the-corner-fmcg-cos-expect-dip-in-inventory-levels/article19144978.ece?utm_source=RSS_Feed&utm_medium=RSS&utm_campaign=RSS_Syndication	2017-06-25 17:46:54
Seven die in Gulmarg cable car accident, rescue operations underway	http://www.business-standard.com/article/current-affairs/seven-die-in-gulmarg-cable-car-accident-rescue-operations-underway-117062500507_1.html	2017-06-25 17:46:00
With GST around the corner, FMCG Cos expect dip in inventory levels	http://www.thehindu.com/business/Industry/with-gst-around-the-corner-fmcg-cos-expect-dip-in-inventory-levels/article19144978.ece?utm_source=RSS_Feed&utm_medium=RSS&utm_campaign=RSS_Syndication	2017-06-25 17:35:01
IDFC Bank CFO Sunil Kakar appointed MD & CEO IDFC, replaces Limaye	http://www.business-standard.com/article/finance/idfc-bank-cfo-sunil-kakar-appointed-md-ceo-idfc-replaces-limaye-117062500344_1.html	2017-06-25 17:09:00
IDFC Bank CFO Sunil Kakar appointed MD & CEO of IDFC Ltd, replaces Limaye	http://www.business-standard.com/article/finance/idfc-bank-cfo-sunil-kakar-appointed-md-ceo-of-idfc-ltd-replaces-limaye-117062500344_1.html	2017-06-25 17:09:00
New India Assurance IPO: Largest PSU general insurer to hit market by Dec	http://www.business-standard.com/article/markets/new-india-assurance-ipo-largest-psu-general-insurer-to-hit-market-by-dec-117062500315_1.html	2017-06-25 17:05:00
10 police killed in Taliban attack near India-made dam in Afghanistan	http://www.business-standard.com/article/news-ani/10-police-killed-in-taliban-attack-in-afghanistan-117062500468_1.html	2017-06-25 16:59:00
India's exposure to US govt securities touches a high of $124 bn in April	http://www.business-standard.com/article/finance/india-s-exposure-to-us-govt-securities-touches-a-high-of-124-bn-in-april-117062500363_1.html	2017-06-25 16:56:00
Srinagar school encounter ends, two militants killed, three jawans injured	http://www.business-standard.com/article/current-affairs/encounter-launched-to-smoke-out-militants-taking-refuge-in-dps-srinagar-117062500050_1.html	2017-06-25 16:55:00
Each cyber threat to online banking costs a bank nearly $1.75 mn: Kaspersky	http://www.business-standard.com/article/finance/each-cyber-threat-to-online-banking-costs-a-bank-nearly-1-75-mn-kaspersky-117062500376_1.html	2017-06-25 16:53:00
Oil tanker explosion: At least 148 burnt to death, 75 injured, in Pakistan	http://www.business-standard.com/article/international/oil-tanker-explosion-at-least-148-burnt-to-death-75-injured-in-pakistan-117062500134_1.html	2017-06-25 16:12:00
Rs 10,247-cr retro tax: Cairn set up maze of arms to transfer Indian assets	http://www.business-standard.com/article/companies/rs-10-247-cr-retro-tax-cairn-set-up-maze-of-arms-to-transfer-indian-assets-117062500340_1.html	2017-06-25 16:11:00
NSE co-location case: Sebi wants unlawful gains quantified	http://economictimes.indiatimes.com/markets/stocks/news/nse-co-location-case-sebi-wants-unlawful-gains-quantified/articleshow/59309313.cms	2017-06-25 15:55:20
'Buoyed by consistent growth, SIPs set to double in 2 years'	http://economictimes.indiatimes.com/markets/stocks/news/buoyed-by-consistent-growth-sips-set-to-double-in-2-years/articleshow/59309280.cms	2017-06-25 15:51:18
India’s exposure to US securities touch a high of $124 billion	http://www.livemint.com/Money/zPsLqNSfkazciMFxkgJLRL/Indias-exposure-to-US-securities-touch-a-high-of-124-billi.html	2017-06-25 15:42:48
Essar Steel eyes 25% market share in 2 yrs to follow new emission norms	http://www.business-standard.com/article/companies/essar-steel-eyes-25-market-share-in-2-yrs-to-follow-new-emission-norms-117062500300_1.html	2017-06-25 15:20:00
Has India fallen off US radar? Reasons why PM's visit will be 'low-key'	http://www.business-standard.com/article/economy-policy/has-india-fallen-off-us-radar-reasons-why-pm-s-visit-will-be-low-key-117062500330_1.html	2017-06-25 15:11:00
Why Grenfell tower burned: Regulators put cost before safety	http://www.business-standard.com/article/international/why-grenfell-tower-burned-regulators-put-cost-before-safety-117062500361_1.html	2017-06-25 15:11:00
Royal Enfield, TVS bikes to get cheaper as firms will pass on GST benefit	http://www.business-standard.com/article/companies/royal-enfield-tvs-bikes-to-get-cheaper-as-firms-will-pass-on-gst-benefit-117062500296_1.html	2017-06-25 14:58:00
IDFC Bank elevates Sunil Kakar as MD and CEO for 3 years	http://www.business-standard.com/article/pti-stories/idfc-bank-elevates-sunil-kakar-as-md-and-ceo-for-3-years-117062500344_1.html	2017-06-25 14:48:00
HDFC to list subsidiaries at opportune time, says chairman Deepak Parekh	http://www.business-standard.com/article/finance/hdfc-to-list-subsidiaries-at-opportune-time-says-chairman-deepak-parekh-117062500239_1.html	2017-06-25 14:38:00
New India Assurance IPO likely to hit capital market by December	http://economictimes.indiatimes.com/markets/stocks/news/new-india-assurance-ipo-likely-to-hit-capital-market-by-december/articleshow/59308676.cms	2017-06-25 14:28:56
Mutual funds pull ahead of FPIs in stock investment	http://economictimes.indiatimes.com/markets/stocks/news/mutual-funds-pull-ahead-of-fpis-in-stock-investment/articleshow/59308648.cms	2017-06-25 14:25:30
Uttam Galva Steels plans to reduce risk as it faces insolvency proceedings	http://www.business-standard.com/article/companies/uttam-galva-steels-plans-to-reduce-risk-as-it-faces-insolvency-proceedings-117062500326_1.html	2017-06-25 14:23:00
Odds favour Kovind as he's set to get 7 lakh votes of electoral college	http://www.business-standard.com/article/pti-stories/race-for-raisina-hill-odds-favour-kovind-117062500323_1.html	2017-06-25 14:22:00
Now, an RSS school for aspiring politicians; course to cost Rs 2.5 lakh	http://www.business-standard.com/article/politics/now-an-rss-school-for-aspiring-politicians-course-to-cost-rs-2-5-lakh-117062500254_1.html	2017-06-25 14:19:00
HDFC to list subsidiaries at opportune time: Deepak Parekh	http://www.livemint.com/Money/5oLBOCUbr1FNDiC2tpZbnO/HDFC-to-list-subsidiaries-at-opportune-time-Deepak-Parekh.html	2017-06-25 14:18:33
Key central banks head for the Portuguese hills to discuss monetary policy	http://economictimes.indiatimes.com/markets/stocks/news/key-central-banks-head-for-the-portuguese-hills-to-discuss-monetary-policy/articleshow/59308563.cms	2017-06-25 14:13:10
AAP changes mantra: Attacking BJP akin to attacking Modi	http://www.business-standard.com/article/current-affairs/aap-changes-mantra-attacking-bjp-akin-to-attacking-modi-117062500213_1.html	2017-06-25 14:09:00
7 of India's 10 most valued companies got richer by Rs 29,779 cr last week	http://www.business-standard.com/article/markets/7-of-india-s-10-most-valued-companies-got-richer-by-rs-29-779-cr-last-week-117062500225_1.html	2017-06-25 14:01:00
Srikanth beats Olympic champ Chen Long to win maiden Australian Open title	http://www.business-standard.com/article/current-affairs/srikanth-beats-olympic-champ-chen-long-to-win-maiden-australian-open-title-117062500197_1.html	2017-06-25 13:59:00
140 killed, 100 injured as overturned oil tanker explodes in Pak	http://www.business-standard.com/article/pti-stories/140-killed-100-injured-as-oil-tanker-explodes-in-pak-117062500301_1.html	2017-06-25 13:57:00
This Baahubali is like Clash of Clans, but with a desi twist	http://www.business-standard.com/article/technology/this-baahubali-is-like-clash-of-clans-but-with-a-desi-twist-117061201022_1.html	2017-06-25 13:43:00
Banks have no liability for loss of valuables in lockers: RBI	http://www.business-standard.com/article/pti-stories/banks-have-no-liability-for-loss-of-valuables-in-lockers-rbi-117062500279_1.html	2017-06-25 13:22:00
FPIs remain bullish; invest $4 billion in capital markets in June	http://economictimes.indiatimes.com/markets/stocks/news/fpis-remain-bullish-invest-4-billion-in-capital-markets-in-june/articleshow/59308163.cms	2017-06-25 13:12:30
Air India privatisation welcome but clear salary dues first: Pilots	http://www.thehindu.com/business/Industry/air-india-privatisation-welcome-but-clear-salary-dues-first-pilots/article19144734.ece?utm_source=RSS_Feed&utm_medium=RSS&utm_campaign=RSS_Syndication	2017-06-25 13:03:03
Oil's drop could leave a stain on US companies' earnings	http://economictimes.indiatimes.com/markets/commodities/news/oils-drop-could-leave-a-stain-on-us-companies-earnings/articleshow/59308029.cms	2017-06-25 12:55:53
HDFC to list subsidiaries at opportune time: Deepak Parekh	http://economictimes.indiatimes.com/markets/stocks/news/hdfc-to-list-subsidiaries-at-opportune-time-parekh/articleshow/59307999.cms	2017-06-25 12:52:27
Army rethinking on Sahayak system, may induct civilians in peace stations	http://www.business-standard.com/article/pti-stories/army-rethinking-on-sahayak-system-may-induct-civilians-in-117062500236_1.html	2017-06-25 12:48:00
Air India privatisation welcome but clear salary dues first: Pilots	http://www.thehindu.com/business/Industry/air-india-privatisation-welcome-but-clear-salary-dues-first-pilots/article19144734.ece?utm_source=RSS_Feed&utm_medium=RSS&utm_campaign=RSS_Syndication	2017-06-25 12:36:06
Telecom sector woes: IMG to give policy proposals to improve financials	http://www.business-standard.com/article/companies/telecom-sector-woes-img-to-give-policy-proposals-to-improve-financials-117062500133_1.html	2017-06-25 12:30:00
RIL's $6-bn capex will delay deleveraging; investments credit neutral: S&P	http://www.business-standard.com/article/companies/ril-s-new-capex-plan-to-delay-deleveraging-says-s-p-117062500084_1.html	2017-06-25 12:24:00
Western, southern states' outstanding bank credit at Rs 41 lakh cr: RBI	http://www.business-standard.com/article/finance/western-southern-states-outstanding-bank-credit-at-rs-41-lakh-cr-rbi-117062500166_1.html	2017-06-25 12:13:00
D-Street awaits an action-packed week; 11 factors to watch out for	http://economictimes.indiatimes.com/markets/stocks/news/d-street-awaits-an-action-packed-week-11-factors-to-watch-out-for/articleshow/59307580.cms	2017-06-25 12:07:27
Oil tanker explosion: At least 123 burnt to death, 75 injured, in Pakistan	http://www.business-standard.com/article/international/oil-tanker-explosion-at-least-123-burnt-to-death-75-injured-in-pakistan-117062500134_1.html	2017-06-25 11:58:00
GST rollout: Job market seeks over 100,000 employment opportunities	http://www.business-standard.com/article/economy-policy/gst-rollout-job-market-seeks-over-100-000-employment-opportunities-117062500148_1.html	2017-06-25 11:51:00
SBI chief Bhattacharya earned Rs 2.37 cr less than ICICI Bank chief in FY17	http://www.business-standard.com/article/finance/sbi-chief-bhattacharya-earned-rs-2-37-cr-less-than-icici-bank-chief-in-fy17-117062500144_1.html	2017-06-25 11:41:00
Watch: Militants kill CRPF officer, hide in Srinagar school; encounter on	http://www.business-standard.com/article/current-affairs/watch-militants-kill-crpf-officer-hide-in-srinagar-school-encounter-on-117062500161_1.html	2017-06-25 11:30:00
Time may be nearing for ECB stimulus exit: Jens Weidmann	http://economictimes.indiatimes.com/markets/stocks/news/time-may-be-nearing-for-ecb-stimulus-exit-jens-weidmann/articleshow/59307177.cms	2017-06-25 11:25:45
Time may be nearing for ECB stimulus exit: Weidmann - paper	http://feeds.reuters.com/~r/reuters/INbusinessNews/~3/jYQvkB75cxE/ecb-policy-weidmann-idINKBN19G06D	2017-06-25 10:45:20
'Modi, Modi' chants echo as Indian community welcomes PM in US	http://www.business-standard.com/article/current-affairs/modi-modi-indian-community-welcomes-pm-modi-with-chants-in-us-117062500076_1.html	2017-06-25 09:39:00
Dispirited wine industry struggles to stay afloat	http://www.thehindu.com/news/national/karnataka/dispirited-wine-industry-struggles-to-stay-afloat/article19141476.ece?utm_source=RSS_Feed&utm_medium=RSS&utm_campaign=RSS_Syndication	2017-06-25 09:19:18
UK to maintain duty-free access for developing countries after Brexit	http://feeds.reuters.com/~r/reuters/INbusinessNews/~3/ehn47Hz00qk/britain-eu-trade-idINKBN19G03S	2017-06-25 09:15:28
U.S. lawmakers urge Trump to press Modi on trade, investment	http://feeds.reuters.com/~r/reuters/INbusinessNews/~3/CnZLvbziZvk/usa-india-trade-modi-trump-idINKBN19G01J	2017-06-25 08:01:16
Unilever grills tech giants on ads, says dollars up for grabs	http://www.business-standard.com/article/international/unilever-grills-tech-giants-on-ads-says-dollars-up-for-grabs-117062500029_1.html	2017-06-25 01:51:00
Oil's drop could leave a stain on earnings	http://www.business-standard.com/article/international/oil-s-drop-could-leave-a-stain-on-earnings-117062500024_1.html	2017-06-25 01:36:00
ICC Women's World Cup: Mandhana, Raj guide India to 35-run win over England	http://www.business-standard.com/article/current-affairs/icc-women-s-world-cup-mandhana-raj-guide-india-to-35-run-win-over-england-117062400803_1.html	2017-06-25 00:47:00
MiG not afraid of Lockheed, Tata deal to build F-16 fighters in India	http://www.business-standard.com/article/international/mig-not-afraid-of-lockheed-tata-deal-to-build-f-16-fighters-in-india-117062400009_1.html	2017-06-25 00:12:00
Dell, IBM, HP in race to develop world-class data centre in Odisha	http://www.business-standard.com/article/economy-policy/dell-ibm-hp-in-race-to-develop-world-class-data-centre-in-odisha-117062000894_1.html	2017-06-25 00:06:00
GNFC's tech division eyes overseas foray	http://www.business-standard.com/article/companies/gnfc-s-tech-division-eyes-overseas-foray-117062500004_1.html	2017-06-25 00:03:00
Snapdeal files police case against former heads of local logistics firm	http://feeds.reuters.com/~r/reuters/INbusinessNews/~3/OmtPA2pswVY/india-snapdeal-police-complaint-idINKBN19F0KA	2017-06-24 23:59:18
Snapdeal parent firm files FIR against former GoJavas promoters	http://www.business-standard.com/article/companies/snapdeal-parent-firm-files-fir-against-former-gojavas-promoters-117062400868_1.html	2017-06-24 23:52:00
Top 3 IIMs see rise in gender parity	http://www.business-standard.com/article/management/top-3-iims-see-rise-in-gender-parity-117062200563_1.html	2017-06-24 23:42:00
General Motors dealers unite to drag MNC to court over measly compensation	http://www.business-standard.com/article/companies/general-motors-dealers-unite-to-drag-mnc-to-court-over-measly-compensation-117062400740_1.html	2017-06-24 23:31:00
Whole Foods buy: Amazon to still need 12 warehouses for grocery delivery	http://www.business-standard.com/article/companies/whole-foods-buy-amazon-to-still-need-12-warehouses-for-grocery-delivery-117062400092_1.html	2017-06-24 23:31:00
TCS, Wipro seek more patents as IT firms ups R&D spend	http://www.business-standard.com/article/companies/tcs-wipro-go-for-more-patents-increase-r-d-budget-117062000947_1.html	2017-06-24 23:25:00
Commercial vehicle makers bullish on fully built trucks, buses	http://www.business-standard.com/article/companies/commercial-vehicle-makers-bullish-on-fully-built-trucks-buses-117062100540_1.html	2017-06-24 23:08:00
Vegetable prices up on higher spoilage; tomatoes treble in Mumbai	http://www.business-standard.com/article/economy-policy/higher-spoilage-spikes-veggie-prices-tomatoes-up-three-fold-in-mumbai-117062300928_1.html	2017-06-24 22:53:00
Uber scrambles to prevent employee exodus	http://www.business-standard.com/article/international/uber-scrambles-to-prevent-employee-exodus-117062400841_1.html	2017-06-24 22:42:00
NCR's second airport at Jewar gets Centre's nod, to cost Rs 20,000 cr	http://www.business-standard.com/article/economy-policy/ncr-s-second-airport-at-jewar-gets-centre-s-nod-to-cost-rs-20-000-cr-117062400708_1.html	2017-06-24 22:40:00
Fit & Proper: How to prevent heatstroke	http://www.business-standard.com/article/current-affairs/fit-proper-how-to-prevent-heatstroke-117062400829_1.html	2017-06-24 22:37:00
Infosys builds driverless golf cart with IIT Delhi, to invest in AI	http://www.business-standard.com/article/companies/infosys-builds-driverless-golf-cart-with-iit-delhi-to-invest-in-ai-117062400693_1.html	2017-06-24 22:33:00
Mahindra Agri eyes ₹3,000 crore sales	http://www.thehindu.com/business/mahindra-agri-eyes-3000-crore-sales/article19141544.ece?utm_source=RSS_Feed&utm_medium=RSS&utm_campaign=RSS_Syndication	2017-06-24 22:32:37
Infosys chairman R Seshasayee to hang up boots next year on turning 70	http://www.business-standard.com/article/companies/infosys-chairman-r-seshasayee-to-hang-up-boots-next-year-on-turning-70-117062400780_1.html	2017-06-24 22:29:00
Claiming foreign tax credit remains cumbersome	http://www.business-standard.com/article/pf/claiming-foreign-tax-credit-remains-cumbersome-117062400807_1.html	2017-06-24 22:08:00
Science & tech fund, start-up hub among 11 deals signed by India, Portugal	http://www.business-standard.com/article/economy-policy/science-tech-fund-start-up-hub-among-11-deals-signed-by-india-portugal-117062400766_1.html	2017-06-24 22:03:00
Infosys says reassessing long-term goals due to tougher market	http://feeds.reuters.com/~r/reuters/INbusinessNews/~3/-V-SZ_Wu09w/india-infosys-sikka-idINKBN19F0LA	2017-06-24 21:59:22
Salman Khan's Tubelight flickers, fails to glow at box office on first day	http://www.business-standard.com/article/beyond-business/salman-khan-s-tubelight-flickers-fails-to-glow-at-box-office-on-first-day-117062400412_1.html	2017-06-24 21:56:00
Science & tech fund, start-up hub among 11 deals signed by India, Portugal	http://www.business-standard.com/article/economy-policy/science-tech-fund-start-up-hub-among-11-deals-signed-by-india-portugal-117062400766_1.html	2017-06-24 21:52:00
NSPCL to make bond market debut, asks bankers for underwriting bids	http://www.business-standard.com/article/companies/nspcl-to-make-bond-market-debut-asks-bankers-for-underwriting-bids-117062301098_1.html	2017-06-24 21:52:00
The lowdown on Amazon’s takeover of Whole Foods	http://www.thehindu.com/business/Industry/the-lowdown-on-amazons-takeover-of-whole-foods/article19141763.ece?utm_source=RSS_Feed&utm_medium=RSS&utm_campaign=RSS_Syndication	2017-06-24 21:43:14
Snapdeal files police case against local logistics firm	http://feeds.reuters.com/~r/reuters/INbusinessNews/~3/OmtPA2pswVY/india-snapdeal-police-complaint-idINKBN19F0KA	2017-06-24 21:26:45
Urban Ladder plans to raise $25 million	http://www.thehindu.com/business/Industry/urban-ladder-plans-to-raise-25-million/article19141604.ece?utm_source=RSS_Feed&utm_medium=RSS&utm_campaign=RSS_Syndication	2017-06-24 21:26:34
Infosys chairman R Seshasayee to hang up boots next year on turning 70	http://www.business-standard.com/article/companies/infosys-chairman-r-seshasayee-to-hang-up-boots-next-year-on-turning-70-117062400780_1.html	2017-06-24 21:25:00
General Motors dealers unite to drag MNC to court over measly compensation	http://www.business-standard.com/article/companies/general-motors-dealers-unite-to-drag-mnc-to-court-over-measly-compensation-117062400740_1.html	2017-06-24 20:45:00
Tesla, others seek ways to ensure drivers keep their hands on the wheel	http://www.thehindu.com/business/tesla-others-seek-ways-to-ensure-drivers-keep-their-hands-on-the-wheel/article19141687.ece?utm_source=RSS_Feed&utm_medium=RSS&utm_campaign=RSS_Syndication	2017-06-24 20:42:08
The lowdown on Amazon’s takeover of Whole Foods	http://www.thehindu.com/business/Industry/the-lowdown-on-amazons-takeover-of-whole-foods/article19141763.ece?utm_source=RSS_Feed&utm_medium=RSS&utm_campaign=RSS_Syndication	2017-06-24 20:42:00
U.S. tech firms bow to Russian demands over cyber secrets	http://www.thehindu.com/business/us-tech-firms-bow-to-russian-demands-over-cyber-secrets/article19141759.ece?utm_source=RSS_Feed&utm_medium=RSS&utm_campaign=RSS_Syndication	2017-06-24 20:41:31
Oil’s decline could leave a stain on U.S. energy sector earnings	http://www.thehindu.com/business/Industry/oils-decline-could-leave-a-stain-on-us-energy-sector-earnings/article19141585.ece?utm_source=RSS_Feed&utm_medium=RSS&utm_campaign=RSS_Syndication	2017-06-24 20:33:41
Tesla, others seek ways to ensure drivers keep their hands on the wheel	http://www.thehindu.com/business/tesla-others-seek-ways-to-ensure-drivers-keep-their-hands-on-the-wheel/article19141687.ece?utm_source=RSS_Feed&utm_medium=RSS&utm_campaign=RSS_Syndication	2017-06-24 20:31:35
NCR's second airport at Jewar gets Centre's nod, to cost Rs 20,000 cr	http://www.business-standard.com/article/economy-policy/ncr-s-second-airport-at-jewar-gets-centre-s-nod-to-cost-rs-20-000-cr-117062400708_1.html	2017-06-24 20:27:00
Infosys builds driverless golf cart with IIT Delhi, to invest in AI	http://www.business-standard.com/article/companies/infosys-builds-driverless-golf-cart-with-iit-delhi-to-invest-in-ai-117062400693_1.html	2017-06-24 20:21:00
Oil’s decline could leave a stain on U.S. energy sector earnings	http://www.thehindu.com/business/Industry/oils-decline-could-leave-a-stain-on-us-energy-sector-earnings/article19141585.ece?utm_source=RSS_Feed&utm_medium=RSS&utm_campaign=RSS_Syndication	2017-06-24 20:16:41
Infosys builds driverless golf cart with IIT Delhi, to invest in AI	http://www.business-standard.com/article/companies/infosys-builds-driverless-golf-cart-with-iit-delhi-to-invest-in-ai-117062400693_1.html	2017-06-24 20:12:00
Mahindra Agri eyes ₹3,000 crore sales	http://www.thehindu.com/business/mahindra-agri-eyes-3000-crore-sales/article19141544.ece?utm_source=RSS_Feed&utm_medium=RSS&utm_campaign=RSS_Syndication	2017-06-24 20:10:30
China underscores new hard line on outbound M&A	http://www.thehindu.com/business/china-underscores-new-hard-line-on-outbound-ma/article19141516.ece?utm_source=RSS_Feed&utm_medium=RSS&utm_campaign=RSS_Syndication	2017-06-24 20:06:07
Ordinance to amend SEZ Act likely	http://www.thehindu.com/business/ordinance-to-amend-sez-act-likely/article19141521.ece?utm_source=RSS_Feed&utm_medium=RSS&utm_campaign=RSS_Syndication	2017-06-24 20:04:50
China underscores new hard line on outbound M&A	http://www.thehindu.com/business/china-underscores-new-hard-line-on-outbound-ma/article19141516.ece?utm_source=RSS_Feed&utm_medium=RSS&utm_campaign=RSS_Syndication	2017-06-24 20:03:24
‘10-year MF investments have seen 15-20% CAGR’	http://www.thehindu.com/business/10-year-mf-investments-have-seen-15-20-cagr/article19141494.ece?utm_source=RSS_Feed&utm_medium=RSS&utm_campaign=RSS_Syndication	2017-06-24 20:01:11
Dispirited wine industry struggles to stay afloat	http://www.thehindu.com/news/national/karnataka/dispirited-wine-industry-struggles-to-stay-afloat/article19141476.ece?utm_source=RSS_Feed&utm_medium=RSS&utm_campaign=RSS_Syndication	2017-06-24 20:00:02
States’ fiscal deficits soar	http://www.thehindu.com/business/states-fiscal-deficits-soar/article19141388.ece?utm_source=RSS_Feed&utm_medium=RSS&utm_campaign=RSS_Syndication	2017-06-24 19:44:17
New ‘Incredible India 2.0 campaign’ on anvil	http://www.thehindu.com/business/new-incredible-india-20-campaign-on-anvil/article19141347.ece?utm_source=RSS_Feed&utm_medium=RSS&utm_campaign=RSS_Syndication	2017-06-24 19:38:15
Infosys chairman to retire in 2018, wants smooth change	http://www.thehindu.com/business/infosys-chairman-to-retire-in-2018-wants-smooth-change/article19141308.ece?utm_source=RSS_Feed&utm_medium=RSS&utm_campaign=RSS_Syndication	2017-06-24 19:33:43
Sugar mills seek import duty raise	http://www.thehindu.com/business/sugar-mills-seek-import-duty-raise/article19141273.ece?utm_source=RSS_Feed&utm_medium=RSS&utm_campaign=RSS_Syndication	2017-06-24 19:30:07
Hockey World League: India hammers arch-rival Pakistan 6-1 in semifinals	http://www.business-standard.com/article/current-affairs/hockey-world-league-india-hammers-arch-rival-pakistan-6-1-in-semifinals-117062400592_1.html	2017-06-24 19:30:00
‘U.S. investors betting long-term on India’	http://www.thehindu.com/business/markets/us-investors-betting-long-term-on-india/article19141224.ece?utm_source=RSS_Feed&utm_medium=RSS&utm_campaign=RSS_Syndication	2017-06-24 19:20:36
Salman Khan's Tubelight flickers, fails to glow at box office on first day	http://www.business-standard.com/article/beyond-business/salman-khan-s-tubelight-flickers-fails-to-glow-at-box-office-on-first-day-117062400412_1.html	2017-06-24 18:55:00
Maharashtra's Rs 34,000 cr loan waiver to benefit 8.9 million farmers	http://www.business-standard.com/article/economy-policy/maharashtra-s-rs-34-000-cr-loan-waiver-to-benefit-8-9-million-farmers-117062400473_1.html	2017-06-24 18:48:00
Maharashtra's Rs 34,000 cr loan waiver to benefit 8.9 million farmers	http://www.business-standard.com/article/economy-policy/maharashtra-s-rs-34-000-cr-loan-waiver-to-benefit-8-9-million-farmers-117062400473_1.html	2017-06-24 18:37:00
India clears plan for $3.10 billion second airport for Delhi	http://feeds.reuters.com/~r/reuters/INbusinessNews/~3/Tm7jP7Fch_Y/india-airport-jewar-delhi-idINKBN19F0FG	2017-06-24 18:36:46
Maharashtra's Rs 34,000 cr loan waiver to benefit 8.9 million farmers	http://www.business-standard.com/article/economy-policy/maharashtra-s-rs-34-000-cr-loan-waiver-to-benefit-8-9-million-farmers-117062400473_1.html	2017-06-24 17:57:00
Infy’s Seshasayee to retire next year, wants smooth transition	http://www.thehindu.com/business/infys-seshasayee-to-retire-next-year-wants-smooth-transition/article19140631.ece?utm_source=RSS_Feed&utm_medium=RSS&utm_campaign=RSS_Syndication	2017-06-24 16:54:16
Infy’s Seshasayee to retire next year, wants smooth transition	http://www.thehindu.com/business/infys-seshasayee-to-retire-next-year-wants-smooth-transition/article19140631.ece?utm_source=RSS_Feed&utm_medium=RSS&utm_campaign=RSS_Syndication	2017-06-24 16:51:53
Infosys releases 11,000 employees due to automation: Key takeaways from board meet	http://economictimes.indiatimes.com/markets/stocks/news/infy-lost-11000-jobs-due-to-automation-key-takeaways-from-board-meet/articleshow/59298660.cms	2017-06-24 16:05:43
Salman Khan's Tubelight flickers, fails to glow at box office on first day	http://www.business-standard.com/article/beyond-business/salman-khan-s-tubelight-flickers-fails-to-glow-at-box-office-on-first-day-117062400412_1.html	2017-06-24 15:15:00
Be selective in stock picking; HFCs still look good: Karthikraj Lakshmanan, BNP Paribas MF	http://economictimes.indiatimes.com/markets/expert-view/be-selective-in-stock-picking-hfcs-still-look-good-karthikraj-lakshmanan-bnp-paribas-mf/articleshow/59298098.cms	2017-06-24 15:02:00
Australian Open Super series: Indian shuttler Kidambi Srikanth enters final	http://www.business-standard.com/article/current-affairs/australian-open-super-series-indian-shuttler-kidambi-srikanth-enters-final-117062400279_1.html	2017-06-24 14:30:00
GST likely to be disruptive; market may pause, take note: Anand Tandon	http://economictimes.indiatimes.com/markets/expert-view/gst-likely-to-be-disruptive-market-may-pause-take-note-anand-tandon/articleshow/59297678.cms	2017-06-24 14:09:20
When FTSE Russell, MSCI and S&P rule the world	http://economictimes.indiatimes.com/markets/stocks/news/when-ftse-russell-msci-and-sp-rule-the-world/articleshow/59297308.cms	2017-06-24 13:25:07
Oil declines for fifth week as supply climbs	http://economictimes.indiatimes.com/markets/commodities/news/oil-declines-for-fifth-week-as-supply-climbs/articleshow/59297123.cms	2017-06-24 13:08:26
Dollar posts steepest loss in three weeks on US rate-hike doubt	http://economictimes.indiatimes.com/markets/forex/dollar-posts-steepest-loss-in-three-weeks-on-us-rate-hike-doubt/articleshow/59297015.cms	2017-06-24 12:58:51
What I read this week: India may be legalising Bitcoin; how Sweden makes money on others’ waste	http://economictimes.indiatimes.com/markets/stocks/news/what-i-read-this-week-india-may-be-legalising-bitcoin-how-sweden-makes-money-on-others-waste/articleshow/59296558.cms	2017-06-24 12:13:47
Muslim boy lynched in Haryana: Why do they hate us so much, says his mother	http://www.business-standard.com/article/current-affairs/muslim-boy-lynched-in-haryana-why-do-they-hate-us-so-much-says-his-mother-117062400223_1.html	2017-06-24 12:10:00
Weakening crude prices create bullish setup for aviation stocks	http://economictimes.indiatimes.com/markets/stocks/news/weakening-crude-prices-create-bullish-setup-for-aviation-stocks/articleshow/59295996.cms	2017-06-24 11:06:17
Office of profit case: Kejriwal govt in trouble as EC rejects 21 MLAs plea	http://www.business-standard.com/article/current-affairs/office-of-profit-case-kejriwal-govt-in-trouble-as-ec-rejects-21-mlas-plea-117062400205_1.html	2017-06-24 11:05:00
Was Diageo aware of diversion of funds by Mallya before USL takeover?	http://www.business-standard.com/article/international/vijay-mallya-gives-world-largest-spirit-maker-diageo-a-hangover-117062400191_1.html	2017-06-24 10:50:00
Infosys to pay $1 million to settle visa violation case	http://www.thehindu.com/business/infosys-to-pay-1-million-to-settle-visa-violation-case/article19139784.ece?utm_source=RSS_Feed&utm_medium=RSS&utm_campaign=RSS_Syndication	2017-06-24 10:46:19
Infosys to pay $1 million to settle visa violation case	http://www.thehindu.com/business/infosys-to-pay-1-million-to-settle-visa-violation-case/article19139784.ece?utm_source=RSS_Feed&utm_medium=RSS&utm_campaign=RSS_Syndication	2017-06-24 10:42:58
Sale season starts on D-Street, soon buy stocks at discount	http://economictimes.indiatimes.com/markets/stocks/news/sale-season-starts-on-d-street-soon-buy-stocks-at-discount-jimeet-modi/articleshow/59295767.cms	2017-06-24 10:39:34
MiG not afraid of Lockheed, Tata deal to build F-16 fighters in India	http://www.business-standard.com/article/international/mig-not-afraid-of-lockheed-tata-deal-to-build-f-16-fighters-in-india-117062400009_1.html	2017-06-24 10:38:00
Srinagar: Another cop posted where Pandith was striped and stoned to death	http://www.business-standard.com/article/current-affairs/srinagar-another-cop-posted-where-pandith-was-striped-and-stoned-to-death-117062400192_1.html	2017-06-24 10:28:00
Srinagar: Another cop posted where DSP Pandith was lynched	http://www.business-standard.com/article/current-affairs/srinagar-another-cop-posted-where-dsp-pandith-was-lynched-117062400192_1.html	2017-06-24 10:28:00
Asia still offers investment bargains: David Rubenstein, Carlyle Group	http://economictimes.indiatimes.com/markets/stocks/news/asia-still-offers-investment-bargains-david-rubenstein-carlyle-group/articleshow/59295669.cms	2017-06-24 10:24:09
Ambit Capital remains negative on pricey housing finance cos	http://economictimes.indiatimes.com/markets/stocks/news/ambit-capital-remains-negative-on-pricey-housing-finance-cos/articleshow/59295576.cms	2017-06-24 10:13:06
Trump wants to make Modi's visit special; to host WH dinner in his honour	http://www.business-standard.com/article/current-affairs/trump-wants-to-make-modi-s-visit-special-to-host-wh-dinner-in-his-honour-117062400130_1.html	2017-06-24 10:01:00
Mecca attack: Suicide bomber blows himself up; injures 6	http://www.business-standard.com/article/international/mecca-attack-suicide-bomber-blows-himself-up-injures-6-117062400084_1.html	2017-06-24 09:42:00
Narendra Modi leaves for US; to meet Trump, American CEOs, Indian diaspora	http://www.business-standard.com/article/current-affairs/narendra-modi-leaves-for-us-to-meet-trump-american-ceos-indian-diaspora-117062400135_1.html	2017-06-24 09:21:00
HTC U11: Perfect if you want smartphone with brilliant camera, audio output	http://www.business-standard.com/article/companies/htc-u11-perfect-if-you-want-smartphone-with-brilliant-camera-audio-output-117062200901_1.html	2017-06-24 09:19:00
Even with Whole Foods, Amazon would need many more warehouses to reshape grocery delivery	http://feeds.reuters.com/~r/reuters/INbusinessNews/~3/Ke5fbTZm2Z8/whole-foods-m-a-amazon-com-logistics-idINKBN19E2OM	2017-06-24 05:24:41
Biggest US banks clear first hurdle in Fed's annual stress tests	http://www.business-standard.com/article/international/biggest-us-banks-clear-first-hurdle-in-fed-s-annual-stress-tests-117062400088_1.html	2017-06-24 04:24:00
Ahead of Modi visit, U.S. sees no threat to Pakistan from arms deal with India	http://feeds.reuters.com/~r/reuters/INbusinessNews/~3/zWDoCaHT-80/india-usa-modi-trump-drones-idINKBN19D1ZX	2017-06-24 04:21:21
Exclusive: Wal-Mart not considering a bid for Whole Foods - source	http://feeds.reuters.com/~r/reuters/INbusinessNews/~3/hegEvYtvFmY/whole-foods-m-a-exclusive-idINKBN19E2D8	2017-06-24 03:15:44
Carnage in Pakistan: 3 cities attacked ahead of Eid; 62 killed, 100 injured	http://www.business-standard.com/article/international/carnage-in-pakistan-3-cities-attacked-ahead-of-eid-62-killed-100-injured-117062400054_1.html	2017-06-24 03:12:00
India-Russia defence cooperation: Jaitley, Shoigu sign road map	http://www.business-standard.com/article/current-affairs/india-russia-defence-cooperation-jaitley-shoigu-sign-road-map-117062301397_1.html	2017-06-24 03:06:00
Whole Foods buy: Walmart not considering a contest with Amazon	http://www.business-standard.com/article/international/whole-foods-buy-walmart-not-considering-a-contest-with-amazon-117062400057_1.html	2017-06-24 02:56:00
No more 'invasive' ads: Now, Google will not read your Gmail to sell ads	http://www.business-standard.com/article/technology/sigh-of-relief-for-gmail-users-google-won-t-read-your-mail-to-sell-ads-117062400044_1.html	2017-06-24 02:53:00
Graphic: Dealing with bankruptcy	http://www.business-standard.com/article/finance/graphic-dealing-with-bankruptcy-117062400076_1.html	2017-06-24 02:44:00
Wall Street ends higher on technology, energy boost	http://www.business-standard.com/article/reuters/wall-street-ends-higher-on-technology-energy-boost-117062400080_1.html	2017-06-24 02:41:45
CBI registers 16 cases to probe Rs 145-crore fraud against Corporation Bank	http://www.business-standard.com/article/finance/cbi-registers-16-cases-to-probe-rs-145-crore-fraud-against-corporation-bank-117062301309_1.html	2017-06-24 02:38:00
Lenders approve Rs 86,000-crore Essar Oil-Rosneft deal	http://www.business-standard.com/article/companies/lenders-approve-rs-86-000-crore-essar-oil-rosneft-deal-117062300267_1.html	2017-06-24 02:31:00
Ordinance to clear SEZ status under GST coming next week	http://www.business-standard.com/article/economy-policy/ordinance-to-clear-sez-status-under-gst-coming-next-week-117062301376_1.html	2017-06-24 02:13:00
Bank sold you a bad insurance or MF plan? Go to banking ombudsman	http://www.business-standard.com/article/finance/bank-sold-you-a-bad-insurance-or-mf-plan-go-to-banking-ombudsman-117062301113_1.html	2017-06-24 02:11:00
Infosys' Panaya deal: CEO Vishal Sikka gets all-clear from US law firm	http://www.business-standard.com/article/companies/infosys-panaya-deal-ceo-vishal-sikka-gets-all-clear-from-us-law-firm-117062301057_1.html	2017-06-24 02:07:00
Irdai directs Sahara India Life Insurance to stop underwriting new business	http://www.business-standard.com/article/finance/irdai-directs-sahara-india-life-insurance-to-stop-underwriting-new-business-117062301226_1.html	2017-06-24 02:06:00
Now, Bhushan Power goes to NCLT as PNB acts tough	http://www.business-standard.com/article/companies/now-bhushan-power-goes-to-nclt-as-pnb-acts-tough-117062301177_1.html	2017-06-24 02:01:00
Everstone-led Modern Foods eyes larger food play	http://www.business-standard.com/article/companies/everstone-led-modern-foods-eyes-larger-food-play-117062301385_1.html	2017-06-24 01:50:00
Post of President above party politics, says Kovind after filing nomination	http://www.business-standard.com/article/current-affairs/post-of-president-above-party-politics-says-kovind-after-filing-nomination-117062300401_1.html	2017-06-24 01:44:00
Cheers! Passports to be in both Hindi and English; kids to pay 10% less fee	http://www.business-standard.com/article/economy-policy/cheers-passports-to-be-in-both-hindi-and-english-kids-to-pay-10-less-fee-117062300508_1.html	2017-06-24 01:40:00
Indian Overseas Bank's woes stay despite corrective action for 7 quarters	http://www.business-standard.com/article/finance/indian-overseas-bank-s-woes-stay-despite-corrective-action-for-7-quarters-117062300952_1.html	2017-06-24 01:39:00
U.S. approves sale of drones to India - General Atomics	http://feeds.reuters.com/~r/reuters/INbusinessNews/~3/xZB9--vH5zI/india-usa-drone-idINKBN19E2DK	2017-06-24 01:38:59
China still says no to India's NSG membership at Bern meet	http://www.business-standard.com/article/current-affairs/china-still-says-no-to-india-s-nsg-membership-at-bern-meet-117062300507_1.html	2017-06-24 01:37:00
Telecom revenue shortfall will not affect fiscal situation: FinMin	http://www.business-standard.com/article/economy-policy/telecom-revenue-shortfall-will-not-affect-fiscal-situation-finmin-117062301295_1.html	2017-06-24 01:34:00
Exclusive - Wal-Mart not considering a bid for Whole Foods: source	http://feeds.reuters.com/~r/reuters/INbusinessNews/~3/hegEvYtvFmY/whole-foods-m-a-exclusive-idINKBN19E2D8	2017-06-24 01:30:51
Price-sensitive farmers replacing pulses with cotton	http://www.business-standard.com/article/economy-policy/price-sensitive-farmers-replacing-pulses-with-cotton-117062301059_1.html	2017-06-24 01:26:00
With arbitration withdrawn, RIL, BP may get higher gas price from KG-D6	http://www.business-standard.com/article/companies/with-arbitration-withdrawn-ril-bp-may-get-higher-gas-price-from-kg-d6-117062300188_1.html	2017-06-24 01:14:00
Flipkart looks at hackathons for new solutions to engage people, grow biz	http://www.business-standard.com/article/companies/flipkart-looks-at-hackathons-for-new-solutions-to-engage-people-grow-biz-117062300837_1.html	2017-06-24 01:05:00
Australia shares end up, bank tax concerns limit gains; NZ down	http://economictimes.indiatimes.com/markets/stocks/news/australia-shares-end-up-bank-tax-concerns-limit-gains-nz-down/articleshow/59283713.cms	2017-06-24 01:00:00
Infosys pays $1 mn to New York state to settle visa violations	http://www.business-standard.com/article/companies/infosys-pays-1-mn-to-new-york-state-to-settle-visa-violations-117062400043_1.html	2017-06-24 00:52:00
Modi-Trump meet: Cairn wants US to intervene in its tax dispute with India	http://www.business-standard.com/article/companies/modi-trump-meet-cairn-wants-us-to-intervene-in-its-tax-dispute-with-india-117062300908_1.html	2017-06-24 00:49:00
Clear our dues before stake sale: Air India pilots to govt	http://www.business-standard.com/article/economy-policy/air-india-privatisation-clear-our-dues-before-stake-sale-pilots-tell-govt-117062300766_1.html	2017-06-24 00:39:00
Fortis stock slips after deal undone	http://economictimes.indiatimes.com/markets/stocks/news/fortis-stock-slips-after-deal-undone/articleshow/59292689.cms	2017-06-24 00:37:19
Baahubali The Game: Clash of Clan in disguise, with a desi touch	http://www.business-standard.com/article/technology/baahubali-the-game-clash-of-clan-in-disguise-with-a-desi-touch-117061201022_1.html	2017-06-24 00:28:00
Baahubali The Game: Clash of Clans, with a desi touch	http://www.business-standard.com/article/technology/baahubali-the-game-clash-of-clans-with-a-desi-touch-117061201022_1.html	2017-06-24 00:28:00
Honda engineer debunks own claim about cause of Takata air bag failures	http://feeds.reuters.com/~r/reuters/INbusinessNews/~3/RWptTMSfIZ8/autos-takata-honda-idINKBN19E288	2017-06-24 00:21:27
Russia's fighter jet makers 'not afraid' of U.S. competition in India	http://feeds.reuters.com/~r/reuters/INbusinessNews/~3/CGcMNxKqwpQ/airshow-paris-russia-mig-idINKBN19E24J	2017-06-23 23:52:49
Oil creeps up from ten-month low, down nearly 4 percent on week	http://www.business-standard.com/article/reuters/oil-creeps-up-from-ten-month-low-down-nearly-4-percent-on-week-117062301403_1.html	2017-06-23 23:42:29
Sebi seeks to distance itself from PIL on tobacco companies	http://www.livemint.com/Money/bLU1nZgKDk1KkHEMqyjjEI/Sebi-seeks-to-distance-itself-from-PIL-on-tobacco-companies.html	2017-06-23 23:18:57
Modi, Trump likely to get down to business right away	http://www.business-standard.com/article/economy-policy/modi-trump-likely-to-get-down-to-business-right-away-117062301371_1.html	2017-06-23 23:13:00
M-banking now under ombudsman’s purview	http://www.thehindu.com/business/Economy/ombudsman-can-rule-on-mobile-transactions/article19136267.ece?utm_source=RSS_Feed&utm_medium=RSS&utm_campaign=RSS_Syndication	2017-06-23 22:56:04
Lenders clear Essar Oil’s $12.8 billion sale to Rosneft	http://www.thehindu.com/business/Economy/lenders-clear-essar-oils-128-billion-sale-to-rosneft/article19136415.ece?utm_source=RSS_Feed&utm_medium=RSS&utm_campaign=RSS_Syndication	2017-06-23 22:53:54
‘Ind-AS to raise banks’ capital need’	http://www.thehindu.com/business/ind-as-to-raise-banks-capital-need/article19136662.ece?utm_source=RSS_Feed&utm_medium=RSS&utm_campaign=RSS_Syndication	2017-06-23 22:38:21
Infosys to pay $1 mn to settle US visa case	http://www.business-standard.com/article/companies/infosys-to-pay-1-mn-to-settle-us-visa-case-117062301324_1.html	2017-06-23 22:35:00
AAI extends operating period for two airports	http://www.thehindu.com/business/centre-extends-operating-period-for-two-airports/article19136589.ece?utm_source=RSS_Feed&utm_medium=RSS&utm_campaign=RSS_Syndication	2017-06-23 22:32:44
Panel to oversee progress in UN’s SDG	http://www.thehindu.com/business/panel-to-oversee-progress-in-uns-sdg/article19136626.ece?utm_source=RSS_Feed&utm_medium=RSS&utm_campaign=RSS_Syndication	2017-06-23 22:31:43
RIL-BP withdraws case against Govt.	http://www.thehindu.com/business/Industry/ril-bp-withdraws-case-against-govt/article19136563.ece?utm_source=RSS_Feed&utm_medium=RSS&utm_campaign=RSS_Syndication	2017-06-23 22:25:10
Centre extends operating period for two airports	http://www.thehindu.com/business/centre-extends-operating-period-for-two-airports/article19136589.ece?utm_source=RSS_Feed&utm_medium=RSS&utm_campaign=RSS_Syndication	2017-06-23 22:24:23
Telecom revenue shortfall will not affect fiscal situation: FinMin	http://www.business-standard.com/article/economy-policy/telecom-revenue-shortfall-will-not-affect-fiscal-situation-finmin-117062301295_1.html	2017-06-23 22:21:00
39,315 units of Fiesta, Figo recalled	http://www.thehindu.com/business/39315-units-of-fiesta-figo-recalled/article19136558.ece?utm_source=RSS_Feed&utm_medium=RSS&utm_campaign=RSS_Syndication	2017-06-23 22:14:45
Clean chit for Infosys in 2 deals	http://www.thehindu.com/business/Economy/clean-chit-for-infosys-in-2-deals/article19136476.ece?utm_source=RSS_Feed&utm_medium=RSS&utm_campaign=RSS_Syndication	2017-06-23 22:06:08
Lenders clear Essar Oil’s $12.8 billion sale to Rosneft	http://www.thehindu.com/business/Economy/lenders-clear-essar-oils-128-billion-sale-to-rosneft/article19136415.ece?utm_source=RSS_Feed&utm_medium=RSS&utm_campaign=RSS_Syndication	2017-06-23 22:02:00
Clean chit for Infosys in 2 deals	http://www.thehindu.com/business/Economy/clean-chit-for-infosys-in-2-deals/article19136476.ece?utm_source=RSS_Feed&utm_medium=RSS&utm_campaign=RSS_Syndication	2017-06-23 21:59:09
Lenders clear Essar Oil’s $12.8 billion sale to Rosneft	http://www.thehindu.com/business/Economy/lenders-clear-essar-oils-128-billion-sale-to-rosneft/article19136415.ece?utm_source=RSS_Feed&utm_medium=RSS&utm_campaign=RSS_Syndication	2017-06-23 21:53:10
MHA lens over deal	http://www.thehindu.com/business/Economy/mha-lens-over-deal/article19136419.ece?utm_source=RSS_Feed&utm_medium=RSS&utm_campaign=RSS_Syndication	2017-06-23 21:52:31
GTPL Hathway IPO oversubscribed 1.53 times on last day	http://www.business-standard.com/article/markets/gtpl-hathway-ipo-oversubscribed-1-53-times-on-last-day-117062301139_1.html	2017-06-23 21:51:00
Taxation norm for flights abroad to stay same with GST	http://www.thehindu.com/business/Economy/taxation-norm-for-flights-abroad-to-stay-same-with-gst/article19136371.ece?utm_source=RSS_Feed&utm_medium=RSS&utm_campaign=RSS_Syndication	2017-06-23 21:43:08
Indiabulls Real Estate jumps 6.6%	http://www.thehindu.com/business/Economy/indiabulls-real-estate-jumps-66/article19136327.ece?utm_source=RSS_Feed&utm_medium=RSS&utm_campaign=RSS_Syndication	2017-06-23 21:40:24
Taxation norm for flights abroad to stay same with GST	http://www.thehindu.com/business/Economy/taxation-norm-for-flights-abroad-to-stay-same-with-gst/article19136371.ece?utm_source=RSS_Feed&utm_medium=RSS&utm_campaign=RSS_Syndication	2017-06-23 21:38:44
Infosys says internal investigation found no evidence of wrongdoing	http://feeds.reuters.com/~r/reuters/INbusinessNews/~3/02XgaOkbHvE/infosys-investigation-idINKBN19E1H2	2017-06-23 21:37:58
Exclusive: ASN report advises EDF's Flamanville reactor fit for purpose - sources	http://feeds.reuters.com/~r/reuters/INbusinessNews/~3/2NfgMJlCvog/edf-flamanville-idINKBN19E1W0	2017-06-23 21:33:07
Amtek Auto board discusses resolution of debt repayment; MD resigns	http://www.business-standard.com/article/companies/amtek-auto-board-discusses-resolution-of-debt-repayment-md-resigns-117062301040_1.html	2017-06-23 21:32:00
Exclusive: Report says EU firms face higher banking bills after Brexit	http://feeds.reuters.com/~r/reuters/INbusinessNews/~3/z75vi6md8Jc/britain-eu-banks-idINKBN19E1VV	2017-06-23 21:31:51
Global Economy Weekahead - Policy ponder: central banks head for the Portuguese hills	http://feeds.reuters.com/~r/reuters/INbusinessNews/~3/d--X2IyFW08/global-economy-weekahead-idINKBN19E1VO	2017-06-23 21:30:59
Modern Food eyes North, West zones	http://www.thehindu.com/business/Economy/modern-food-eyes-north-west-zones/article19136285.ece?utm_source=RSS_Feed&utm_medium=RSS&utm_campaign=RSS_Syndication	2017-06-23 21:30:12
Indiabulls Real Estate jumps 6.6%	http://www.thehindu.com/business/Economy/indiabulls-real-estate-jumps-66/article19136327.ece?utm_source=RSS_Feed&utm_medium=RSS&utm_campaign=RSS_Syndication	2017-06-23 21:29:18
Tata Teleservices seeks loan recast	http://www.business-standard.com/article/companies/tata-teleservices-seeks-loan-recast-117062301227_1.html	2017-06-23 21:25:00
Modern Food eyes North, West zones	http://www.thehindu.com/business/Economy/modern-food-eyes-north-west-zones/article19136285.ece?utm_source=RSS_Feed&utm_medium=RSS&utm_campaign=RSS_Syndication	2017-06-23 21:19:40
‘Sahara Life should not procure new business’	http://www.thehindu.com/business/Economy/sahara-life-should-not-procure-new-business/article19136257.ece?utm_source=RSS_Feed&utm_medium=RSS&utm_campaign=RSS_Syndication	2017-06-23 21:13:29
Ombudsman can rule on mobile transactions	http://www.thehindu.com/business/Economy/ombudsman-can-rule-on-mobile-transactions/article19136267.ece?utm_source=RSS_Feed&utm_medium=RSS&utm_campaign=RSS_Syndication	2017-06-23 21:12:03
U.S. new home sales jump, median price surges to record high	http://feeds.reuters.com/~r/reuters/INbusinessNews/~3/NknudWoP_dc/usa-economy-idINKBN19E1OG	2017-06-23 21:10:28
Now, Bhushan Power goes to NCLT as PNB acts tough	http://www.business-standard.com/article/companies/now-bhushan-power-goes-to-nclt-as-pnb-acts-tough-117062301177_1.html	2017-06-23 21:07:00
‘Sahara Life should not procure new business’	http://www.thehindu.com/business/Economy/sahara-life-should-not-procure-new-business/article19136257.ece?utm_source=RSS_Feed&utm_medium=RSS&utm_campaign=RSS_Syndication	2017-06-23 21:05:54
Germany lobbies for Indian railway projects	http://feeds.reuters.com/~r/reuters/INbusinessNews/~3/44m-dLNIy8U/germany-india-railways-idINKBN19E1TX	2017-06-23 21:05:23
Tejas Networks to make stock market debut on 27 June after IPO	http://www.livemint.com/Money/VUGhEKzGiXRUXSAl0sKAeJ/Tejas-Networks-to-make-stock-market-debut-on-27-June-after-I.html	2017-06-23 20:53:08
Bank sold you a bad insurance or MF plan? Go to banking ombudsman	http://www.business-standard.com/article/finance/bank-sold-you-a-bad-insurance-or-mf-plan-go-to-banking-ombudsman-117062301113_1.html	2017-06-23 20:28:00
Lenders approve Rs 86,000-crore Essar Oil-Rosneft deal	http://www.business-standard.com/article/companies/lenders-approve-rs-86-000-crore-essar-oil-rosneft-deal-117062300267_1.html	2017-06-23 20:26:00
EU Summit: Merkel slams May, says Brexit proposals no breakthrough	http://www.business-standard.com/article/economy-policy/eu-summit-merkel-slams-may-says-brexit-proposals-no-breakthrough-117062301112_1.html	2017-06-23 20:25:00
NSPCL to make bond market debut, asks bankers for underwriting bids	http://www.business-standard.com/article/companies/nspcl-to-make-bond-market-debut-asks-bankers-for-underwriting-bids-117062301098_1.html	2017-06-23 20:19:00
U.S. new home sales rise, median price surges to record high	http://feeds.reuters.com/~r/reuters/INbusinessNews/~3/NknudWoP_dc/usa-economy-idINKBN19E1OG	2017-06-23 20:07:07
India's IT exports: Experts see Nasscom growth projection as realistic	http://www.business-standard.com/article/companies/india-s-it-exports-experts-see-nasscom-growth-projection-as-realistic-117062300546_1.html	2017-06-23 20:03:00
TCS hires 12,500 US employees in 5 years; biggest IT services job creator	http://www.business-standard.com/article/companies/tcs-hires-12-500-us-employees-in-5-years-biggest-it-services-job-creator-117062301058_1.html	2017-06-23 19:54:00
Infosys' Panaya deal: CEO Vishal Sikka gets all-clear from US law firm	http://www.business-standard.com/article/companies/infosys-panaya-deal-ceo-vishal-sikka-gets-all-clear-from-us-law-firm-117062301057_1.html	2017-06-23 19:49:00
Indian Overseas Bank's woes stay despite corrective action for 7 quarters	http://www.business-standard.com/article/finance/indian-overseas-bank-s-woes-stay-despite-corrective-action-for-7-quarters-117062300952_1.html	2017-06-23 19:45:00
Wall Street weighed down by health, consumer shares	http://feeds.reuters.com/~r/reuters/INbusinessNews/~3/9UP5ehYRsIo/usa-stocks-idINKBN19E1GZ	2017-06-23 19:43:24
Tata Steel drives out of Tata Motors; sells Rs 3,783-cr stake to Tata Sons	http://www.business-standard.com/article/companies/tata-steel-sells-stake-in-tata-motors-to-tata-sons-for-rs-3783-cr-117062300927_1.html	2017-06-23 19:39:00
Fundamentals unsupportive, crude oil likely to fall further	http://economictimes.indiatimes.com/markets/commodities/views/fundamentals-unsupportive-crude-oil-likely-to-fall-further/articleshow/59288496.cms	2017-06-23 19:31:37
NSE to add 5 more stocks to F&O segment from June 30	http://economictimes.indiatimes.com/markets/stocks/news/nse-to-add-5-more-stocks-to-fo-segment-from-june-30/articleshow/59288457.cms	2017-06-23 19:27:28
Infosys board to face investors' heat on governance, performance at AGM	http://www.business-standard.com/article/companies/infosys-board-to-face-investors-heat-on-governance-performance-at-agm-117062300804_1.html	2017-06-23 19:27:00
German bond scarcity a key factor in ECB QE extension debate: sources	http://feeds.reuters.com/~r/reuters/INbusinessNews/~3/oL_CtnYMxis/ecb-policy-idINKBN19E1KD	2017-06-23 19:19:12
Forex reserves hit record high, reach $382 billion as FCAs rise	http://www.business-standard.com/article/economy-policy/forex-reserves-hit-record-high-reach-382-billion-as-fcas-rise-117062300903_1.html	2017-06-23 19:19:00
S&P, Nasdaq open flat; Dow slightly lower	http://feeds.reuters.com/~r/reuters/INbusinessNews/~3/9UP5ehYRsIo/usa-stocks-idINKBN19E1GZ	2017-06-23 19:16:12
It's a gold-rush mentality in bitcoins, and many are at risk of losing big	http://economictimes.indiatimes.com/markets/stocks/news/its-a-gold-rush-mentality-in-bitcoins-and-many-are-at-risk-of-losing-big/articleshow/59288185.cms	2017-06-23 19:02:46
Rupee stumbles on oil worries, hits fresh 3-week low at 64.59	http://economictimes.indiatimes.com/markets/forex/rupee-stumbles-on-oil-worries-hits-fresh-3-week-low-at-64-59/articleshow/59288181.cms	2017-06-23 19:02:27
HDFC Chairman says new rules will free realty of undesirable activity	http://www.thehindu.com/business/hdfc-chairman-says-new-rules-will-free-realty-of-undesirable-activity/article19135602.ece?utm_source=RSS_Feed&utm_medium=RSS&utm_campaign=RSS_Syndication	2017-06-23 18:56:10
Ford India recalls 39,315 units of Fiesta, Figo to fix steering hose snag	http://www.business-standard.com/article/companies/ford-india-recalls-39-315-units-of-fiesta-figo-to-fix-steering-hose-snag-117062300742_1.html	2017-06-23 18:41:00
Tata Steel sells stake in Tata Motors to Tata Sons for $586.3 million	http://economictimes.indiatimes.com/markets/stocks/news/tata-steel-sells-stake-in-tata-motors-to-tata-sons-for-586-3-million/articleshow/59287903.cms	2017-06-23 18:39:47
Infosys says investigation finds no evidence of wrongdoing	http://feeds.reuters.com/~r/reuters/INbusinessNews/~3/02XgaOkbHvE/infosys-investigation-idINKBN19E1H2	2017-06-23 18:38:45
Wall Street set to open little changed amid oil worries	http://feeds.reuters.com/~r/reuters/INbusinessNews/~3/9UP5ehYRsIo/usa-stocks-idINKBN19E1GZ	2017-06-23 18:34:47
ETMarkets Morning Podcast: Market continues slide; should you sell?	http://economictimes.indiatimes.com/markets/stocks/news/etmarkets-morning-podcast-market-continues-slide-should-you-sell/articleshow/59287776.cms	2017-06-23 18:30:31
Gold prices climb on positive global cues	http://www.livemint.com/Money/P5gWXNjvBsl0Mx3zPhpGbL/Gold-prices-climb-on-positive-global-cues.html	2017-06-23 18:21:54
Tata Steel sells stake in Tata Motors to Tata Sons for $586.3 million	http://feeds.reuters.com/~r/reuters/INbusinessNews/~3/agJaNKZ1kk4/tata-steel-tata-motors-stake-idINKBN19E1FO	2017-06-23 18:20:45
Modi-Trump meet: Cairn wants US to intervene in its tax dispute with India	http://www.business-standard.com/article/companies/modi-trump-meet-cairn-wants-us-to-intervene-in-its-tax-dispute-with-india-117062300908_1.html	2017-06-23 18:20:00
Gold hits 1-week high on dollar, political uncertainty	http://feeds.reuters.com/~r/reuters/INbusinessNews/~3/GeysOFME5ZI/global-precious-idINKBN19E03G	2017-06-23 18:05:55
JLF to take Bajaj Hindusthan Sugar's loan account to S4A	http://www.business-standard.com/article/companies/jlf-to-take-bajaj-hindusthan-sugar-s-loan-account-to-s4a-117062300870_1.html	2017-06-23 18:01:00
TCS hired over 12,500 US employees from 2012-2016: Study	http://www.business-standard.com/article/companies/tcs-hired-over-12-500-us-employees-from-2012-2016-study-117062300895_1.html	2017-06-23 18:00:00
Gold hits 1-week high on dollar, political uncertainty	http://feeds.reuters.com/~r/reuters/INbusinessNews/~3/GeysOFME5ZI/global-precious-idINKBN19E03G	2017-06-23 17:43:10
Oil edges up, but still set for biggest H1 fall since 1990s	http://feeds.reuters.com/~r/reuters/INbusinessNews/~3/hBzLbmiszoQ/global-oil-idINKBN19E07F	2017-06-23 17:42:54
Indiabulls Real Estate shares surge nearly 7% on fund raising plans	http://www.livemint.com/Money/piaOcVZGFV2lFDDLFltYXM/Indiabulls-Real-Estate-shares-surge-nearly-7-on-fund-raisin.html	2017-06-23 17:22:08
Clear our dues before stake sale: Air India pilots to govt	http://www.business-standard.com/article/economy-policy/air-india-privatisation-clear-our-dues-before-stake-sale-pilots-tell-govt-117062300766_1.html	2017-06-23 17:22:00
BlackBerry reports quarterly profit on Qualcomm payment	http://economictimes.indiatimes.com/markets/stocks/news/blackberry-reports-quarterly-profit-on-qualcomm-payment/articleshow/59286733.cms	2017-06-23 17:17:51
Coach should earn 60% of skipper's fees, says Anil Kumble	http://www.business-standard.com/article/current-affairs/coach-should-earn-60-of-skipper-s-fees-says-anil-kumble-117062300758_1.html	2017-06-23 17:10:00
Brexit impact: A year after announcement, Europe & UK share trends diverge	http://www.business-standard.com/article/international/brexit-impact-a-year-after-announcement-europe-uk-share-trends-diverge-117062300551_1.html	2017-06-23 17:09:00
Tech View: Nifty50 forms strong bearish candle, may extend correction	http://economictimes.indiatimes.com/markets/stocks/news/tech-view-nifty50-forms-strong-bearish-candle-may-extend-correction/articleshow/59286634.cms	2017-06-23 17:08:20
Probe into whistleblower complaints finds no evidence of wrongdoing: Infy	http://www.business-standard.com/article/companies/probe-into-whistleblower-complaints-finds-no-evidence-of-wrongdoing-infy-117062300765_1.html	2017-06-23 17:07:00
Fortis Healthcare shares slump 13%	http://www.livemint.com/Money/TBDm1Era530jlYXsdMD6HO/Fortis-Healthcare-shares-slump-13.html	2017-06-23 16:59:30
Indian gold prices switch back to a premium	http://feeds.reuters.com/~r/reuters/INbusinessNews/~3/XoFCRxHC04U/asia-gold-demand-idINKBN19E19R	2017-06-23 16:59:25
Sensex falls 153 pts, Nifty50 hits one-month low; bank, auto stocks weigh	http://economictimes.indiatimes.com/markets/stocks/news/sensex-falls-153-pts-nifty50-hits-one-month-low-bank-auto-stocks-weigh/articleshow/59286405.cms	2017-06-23 16:54:29
GTPL Hathway IPO subscribed 1.42 times	http://www.livemint.com/Money/rJNMrhAgmGRPPIBlI8VjcO/GTPL-Hathway-IPO-subscribed-142-times.html	2017-06-23 16:52:06
Whirlpool says working with Britain after Hotpoint fridge freezer sparked London blaze	http://feeds.reuters.com/~r/reuters/INbusinessNews/~3/lE7g4DkQAjw/britain-fire-whirlpool-idINKBN19E187	2017-06-23 16:43:27
Corrected: China metes out $100 million punishment to Russian-controlled fund for role in 2015 crash	http://feeds.reuters.com/~r/reuters/INbusinessNews/~3/6hP5RkOG33U/china-court-fund-idINKBN19E0YJ	2017-06-23 16:37:00
F&O: India Vix about to signal change in trend; Nifty has to hold 9,620 for rally	http://economictimes.indiatimes.com/markets/stocks/news/fo-india-vix-about-to-signal-change-in-trend-nifty-has-to-hold-9620-for-rally/articleshow/59285981.cms	2017-06-23 16:30:28
Brexit talks: PM Theresa May promises to let EU citizens stay in UK	http://www.business-standard.com/article/international/brexit-talks-pm-theresa-may-promises-to-let-eu-citizens-stay-in-uk-117062300533_1.html	2017-06-23 16:29:00
Sensex tumbles 153 points on profit-booking	http://www.thehindu.com/business/markets/sensex-tumbles-153-pts-on-profitbooking/article19134762.ece?utm_source=RSS_Feed&utm_medium=RSS&utm_campaign=RSS_Syndication	2017-06-23 16:28:30
GST will raise luxury property prices but will not impact affordable housing	http://www.livemint.com/Money/JuIi8YFFO8hNZmbdWD2TKN/GST-will-raise-luxury-property-prices-but-will-not-impact-af.html	2017-06-23 16:26:40
Sensex tumbles 153 pts on profit—booking	http://www.thehindu.com/business/markets/sensex-tumbles-153-pts-on-profitbooking/article19134762.ece?utm_source=RSS_Feed&utm_medium=RSS&utm_campaign=RSS_Syndication	2017-06-23 16:22:42
China still says no to India's NSG membership at Bern meet	http://www.business-standard.com/article/current-affairs/china-still-says-no-to-india-s-nsg-membership-at-bern-meet-117062300507_1.html	2017-06-23 16:09:00
Sensex, Nifty end lower; financial stocks weigh	http://feeds.reuters.com/~r/reuters/INbusinessNews/~3/Gyxui5IP0OM/sensex-nifty-indian-stock-market-idINKBN19E0JM	2017-06-23 16:07:57
Will inform when things are finalised: Rajinikanth on political entry	http://www.business-standard.com/article/current-affairs/will-inform-when-things-are-finalised-rajinikanth-on-political-entry-117062300232_1.html	2017-06-23 16:07:00
Slump in agri-commodities on hopes of record kharif output	http://economictimes.indiatimes.com/markets/commodities/news/slump-in-agri-commodities-on-hopes-of-record-kharif-output/articleshow/59285625.cms	2017-06-23 16:02:40
Sebi steers clear of PIL that seeks PSU stake sale in ITC	http://economictimes.indiatimes.com/markets/stocks/news/sebi-steers-clear-of-pil-that-seeks-psu-stake-sale-in-itc/articleshow/59285622.cms	2017-06-23 16:02:21
Cop lynching: Stop testing the patience of security forces, says Mufti	http://www.business-standard.com/article/current-affairs/cop-lynching-stop-testing-the-patience-of-security-forces-says-mufti-117062300269_1.html	2017-06-23 16:02:00
China's ICBC says checks of loans to big acquirers are routine	http://feeds.reuters.com/~r/reuters/INbusinessNews/~3/NSQC3jAnOgg/china-cbrc-probe-icbc-idINKBN19E13Q	2017-06-23 15:50:12
Sensex ends 152 points lower, Nifty below 9,600 as investors book profits	http://www.business-standard.com/article/markets/sensex-ends-152-points-lower-nifty-below-9-600-as-investors-book-profits-117062300579_1.html	2017-06-23 15:41:00
Tubelight review: Salman flickers in an otherwise visually enthralling film	http://www.business-standard.com/article/current-affairs/tubelight-review-salman-flickers-in-an-otherwise-visually-enthralling-film-117062300537_1.html	2017-06-23 15:41:00
Gold prices shine on global cues, jewellers’ buying	http://www.livemint.com/Money/9AgKF0WC3LHnelBBSl1lwO/Gold-prices-shine-on-global-cues-jewellers-buying.html	2017-06-23 15:33:53
Global markets - Tentative oil price recovery lifts energy stocks	http://feeds.reuters.com/~r/reuters/INbusinessNews/~3/ef661VpP4V8/global-markets-idINKBN19E126	2017-06-23 15:32:53
Buffett’s new mantra is ‘bad stocks at good prices’; what happened to ‘good stocks’?	http://economictimes.indiatimes.com/markets/stocks/news/buffetts-new-mantra-is-bad-stocks-at-good-prices-what-happened-to-good-stocks/articleshow/59285110.cms	2017-06-23 15:25:13
Accumulate Repco Home Finance target Rs 937: IDBI Capital	http://economictimes.indiatimes.com/markets/stocks/recos/accumulate-repco-home-finance-target-rs-937-idbi-capital/articleshow/59285059.cms	2017-06-23 15:24:09
Modi govt to 1,900 NGOs: Get bank account verified or face penal action	http://www.business-standard.com/article/current-affairs/modi-govt-to-1-900-ngos-get-bank-account-verified-or-face-penal-action-117062300453_1.html	2017-06-23 15:24:00
CBSE declares NEET 2017 Result: Punjab boy tops, know how to check score	http://www.business-standard.com/article/current-affairs/cbse-declares-neet-2017-result-punjab-boy-tops-know-how-to-check-score-117062300465_1.html	2017-06-23 15:24:00
Armed with 6 GB RAM, 'Honor 8 Pro' slated for July launch in India	http://www.business-standard.com/article/companies/armed-with-6-gb-ram-honor-8-pro-slated-for-july-launch-in-india-117062300455_1.html	2017-06-23 15:24:00
Not big bang but gradual reforms have worked for India: Joshi	http://economictimes.indiatimes.com/markets/expert-view/not-big-bang-but-gradual-reforms-have-worked-for-india-joshi/articleshow/59284982.cms	2017-06-23 15:14:26
Buy Sunteck Realty target Rs 570: ICICI Direct	http://economictimes.indiatimes.com/markets/stocks/recos/buy-sunteck-realty-target-rs-570-icici-direct/articleshow/59284653.cms	2017-06-23 15:12:57
Buy ITC target Rs 363: Reliance Securities	http://economictimes.indiatimes.com/markets/stocks/recos/buy-itc-target-rs-363-reliance-securities/articleshow/59284728.cms	2017-06-23 15:12:55
Jaiprakash Associates hits fresh 52-week high	http://www.business-standard.com/article/markets/jaiprakash-associates-hits-fresh-52-week-high-117062300558_1.html	2017-06-23 15:11:00
Cheers! Passports to be in both Hindi and English; kids to pay 10% less fee	http://www.business-standard.com/article/economy-policy/cheers-passports-to-be-in-both-hindi-and-english-kids-to-pay-10-less-fee-117062300508_1.html	2017-06-23 15:06:00
A year after Brexit vote, European and UK shares diverge	http://feeds.reuters.com/~r/reuters/INbusinessNews/~3/F7ezEgfHJbI/europe-stocks-idINKBN19E0ZR	2017-06-23 14:59:39
A year after Brexit vote, European and UK shares diverge	http://www.business-standard.com/article/reuters/a-year-after-brexit-vote-european-and-uk-shares-diverge-117062300551_1.html	2017-06-23 14:59:39
Isro's GSAT-17 to blast off from French Guiana on June 28	http://www.business-standard.com/article/current-affairs/isro-s-gsat-17-to-blast-off-from-french-guiana-on-june-28-117062300489_1.html	2017-06-23 14:59:00
Indiabulls Real Estate to raise up to Rs 500 crore via debentures	http://economictimes.indiatimes.com/markets/stocks/news/indiabulls-real-estate-to-raise-up-to-rs-500-crore-via-debentures/articleshow/59284782.cms	2017-06-23 14:58:21
Toshiba says open to talks with Western Digital over chip unit sale	http://feeds.reuters.com/~r/reuters/INbusinessNews/~3/XaFY4lMMCUw/toshiba-accounting-western-digital-idINKBN19E0ZP	2017-06-23 14:56:25
Tentative oil price recovery lifts energy stocks	http://economictimes.indiatimes.com/markets/stocks/news/tentative-oil-price-recovery-lifts-energy-stocks/articleshow/59284664.cms	2017-06-23 14:52:17
Gold hits one-week high on dollar, political uncertainty	http://feeds.reuters.com/~r/reuters/INbusinessNews/~3/GeysOFME5ZI/global-precious-idINKBN19E03G	2017-06-23 14:50:15
Piramal Enterprises board gives nod to raise up to Rs 125 crore	http://economictimes.indiatimes.com/markets/stocks/news/piramal-enterprises-board-gives-nod-to-raise-up-to-rs-125-crore/articleshow/59284633.cms	2017-06-23 14:49:58
Debt-heavy stocks are high risk, high reward bets: Sandeep Shah	http://economictimes.indiatimes.com/markets/expert-view/debt-heavy-stocks-are-high-risk-high-reward-bets-sandeep-shah/articleshow/59284612.cms	2017-06-23 14:48:10
China metes out $100 million punishment to Russian-controlled fund for role in 2015 crash	http://feeds.reuters.com/~r/reuters/INbusinessNews/~3/6hP5RkOG33U/china-court-fund-idINKBN19E0YJ	2017-06-23 14:46:43
One year after Brexit: The pain and gain	http://www.thehindu.com/news/international/brexit-the-pain-and-gain/article19132709.ece?utm_source=RSS_Feed&utm_medium=RSS&utm_campaign=RSS_Syndication	2017-06-23 14:45:09
One year after Brexit: The pain and gain	http://www.thehindu.com/news/international/brexit-the-pain-and-gain/article19132709.ece?utm_source=RSS_Feed&utm_medium=RSS&utm_campaign=RSS_Syndication	2017-06-23 14:43:16
Oil edges up, but still set for biggest H1 fall since 1990s	http://feeds.reuters.com/~r/reuters/INbusinessNews/~3/hBzLbmiszoQ/global-oil-idINKBN19E07F	2017-06-23 14:42:41
Ford recalls 15,600 cars in South Africa over fire risk	http://feeds.reuters.com/~r/reuters/INbusinessNews/~3/iHTXVOziUfA/ford-motor-recall-idINKBN19E0WD	2017-06-23 14:27:53
Markets off day's low; Sensex down 80 points, Nifty hovers around 9,600	http://www.business-standard.com/article/markets/markets-off-day-s-low-sensex-down-80-points-nifty-hovers-around-9-600-117062300125_1.html	2017-06-23 14:10:00
Indiabulls Real Estate up 6% after falling 10% on Thursday	http://www.business-standard.com/article/markets/indiabulls-real-estate-up-6-after-falling-10-on-thursday-117062300467_1.html	2017-06-23 14:05:00
RIL may correct; revoking arbitration is no trigger to buy it: Choksey	http://economictimes.indiatimes.com/markets/stocks/news/ril-may-correct-revoking-arbitration-is-no-trigger-to-buy-it-choksey/articleshow/59283859.cms	2017-06-23 13:51:26
Market Now: Canara Bank, Federal Bank, SBI among top banking losers	http://economictimes.indiatimes.com/markets/stocks/news/market-now-canara-bank-federal-bank-sbi-among-top-banking-losers/articleshow/59283797.cms	2017-06-23 13:47:00
Market Now: IT stocks in green; Mindtree, Wipro among top gainer	http://economictimes.indiatimes.com/markets/stocks/news/market-now-it-stocks-in-green-mindtree-wipro-among-top-gainer/articleshow/59283756.cms	2017-06-23 13:43:31
Nikkei ends flat as dollar/yen steadies, makes weekly gains	http://economictimes.indiatimes.com/markets/stocks/news/nikkei-ends-flat-as-dollar/yen-steadies-makes-weekly-gains/articleshow/59283662.cms	2017-06-23 13:35:42
Gold firms on weak dollar, risk aversion	http://feeds.reuters.com/~r/reuters/INbusinessNews/~3/GeysOFME5ZI/global-precious-idINKBN19E03G	2017-06-23 13:35:36
A year after Brexit vote, European and UK shares diverge	http://economictimes.indiatimes.com/markets/stocks/news/a-year-after-brexit-vote-european-and-uk-shares-diverge/articleshow/59283612.cms	2017-06-23 13:31:31
As Modi prepares for Trump meeting, U.S. expected to OK India drone purchase	http://feeds.reuters.com/~r/reuters/INbusinessNews/~3/zWDoCaHT-80/india-usa-modi-trump-drones-idINKBN19D1ZX	2017-06-23 13:31:21
China, India, Japan hamper Asia oil demand growth, efforts to balance market	http://economictimes.indiatimes.com/markets/commodities/news/china-india-japan-hamper-asia-oil-demand-growth-efforts-to-balance-market/articleshow/59283557.cms	2017-06-23 13:28:19
Big Oil turns to big data to save big money on drilling	http://www.business-standard.com/article/international/big-oil-turns-to-big-data-to-save-big-money-on-drilling-117062300282_1.html	2017-06-23 13:28:00
China blue chips end at 18-month high, buoyed by MSCI inclusion	http://feeds.reuters.com/~r/reuters/INbusinessNews/~3/rmqNhKRhud0/china-stocks-close-idINKBN19E0QT	2017-06-23 13:24:41
Singapore May factory output up 5.0 percent on electronics strength	http://feeds.reuters.com/~r/reuters/INbusinessNews/~3/ahN0SjuM5Pg/singapore-economy-manufacturing-idINKBN19E0QG	2017-06-23 13:22:53
As Modi prepares for Trump meeting, U.S. expected to OK India drone purchase	http://feeds.reuters.com/~r/reuters/INbusinessNews/~3/zWDoCaHT-80/india-usa-modi-trump-drones-idINKBN19D1ZX	2017-06-23 13:22:12
Lenders approve Rs 86,000-crore Essar Oil sale to Rosneft	http://www.thehindu.com/business/Industry/lenders-approve-rs-86000-crore-essar-oil-sale-to-rosneft/article19132478.ece?utm_source=RSS_Feed&utm_medium=RSS&utm_campaign=RSS_Syndication	2017-06-23 13:21:04
GTPL Hathway IPO subscribed 70%; issue closes today	http://economictimes.indiatimes.com/markets/ipos/fpos/gtpl-hathway-ipo-subscribed-70-issue-closes-today/articleshow/59283442.cms	2017-06-23 13:19:14
Avoid JP & ilk if you can’t afford 15-20% loss in a day: Sharma	http://economictimes.indiatimes.com/markets/expert-view/avoid-jp-ilk-if-you-cant-afford-15-20-loss-in-a-day-sharma/articleshow/59283407.cms	2017-06-23 13:16:49
Global gold prices stay firm on weak dollar, risk aversion	http://www.livemint.com/Money/9IqfQRabds1eZqZwRuzrYK/Global-gold-prices-stay-firm-on-weak-dollar-risk-aversion.html	2017-06-23 13:04:47
China, India, Japan hamper Asia oil demand growth, efforts to balance market	http://feeds.reuters.com/~r/reuters/INbusinessNews/~3/WLCaVDbAwfI/asia-oil-demand-idINKBN19E0O7	2017-06-23 13:03:59
Who would have thought SpiceJet would rally 600% in two years!	http://www.business-standard.com/article/markets/who-would-have-thought-spicejet-would-rally-600-in-two-years-117062300395_1.html	2017-06-23 12:58:00
Can Opec pull crude oil market out of the rut? Investors are not so sure	http://economictimes.indiatimes.com/markets/commodities/news/can-opec-pull-crude-oil-market-out-of-the-rut-investors-are-not-so-sure/articleshow/59283045.cms	2017-06-23 12:57:53
China bluechips end at 18-month high, buoyed by MSCI inclusion	http://economictimes.indiatimes.com/markets/stocks/news/china-bluechips-end-at-18-month-high-buoyed-by-msci-inclusion/articleshow/59283083.cms	2017-06-23 12:55:58
Wockhardt snaps 5-day losing streak, gains over 2%	http://economictimes.indiatimes.com/markets/stocks/news/wockhardt-snaps-5-day-losing-streak-gains-over-2/articleshow/59283023.cms	2017-06-23 12:53:40
It’s tough to find meaningful ideas in this market: Thakkar	http://economictimes.indiatimes.com/markets/stocks/news/its-tough-to-find-meaningful-ideas-in-this-market-thakkar/articleshow/59282954.cms	2017-06-23 12:48:46
Patna, Srinagar and Bengaluru among 30 new smart cities announced by govt	http://www.business-standard.com/article/economy-policy/patna-srinagar-and-bengaluru-among-30-new-smart-cities-announced-by-govt-117062300314_1.html	2017-06-23 12:46:00
Lenders approve Rs 86,000-crore Essar Oil-Rosneft deal	http://www.business-standard.com/article/companies/lenders-approve-rs-86-000-crore-essar-oil-rosneft-deal-117062300267_1.html	2017-06-23 12:24:00
Agri-commodity: Cardamom, palm oil remain weak on low demand	http://economictimes.indiatimes.com/markets/commodities/news/agri-commodity-cardamom-palm-oil-remain-weak-on-low-demand/articleshow/59282526.cms	2017-06-23 12:22:28
Sensex falls on profit-taking; financial stocks down	http://feeds.reuters.com/~r/reuters/INbusinessNews/~3/vsmdzXMZ1LA/india-stocks-idINKBN19E0JM	2017-06-23 12:18:29
Oversubscription in IPOs does not help post-listing show: Jalan	http://economictimes.indiatimes.com/markets/expert-view/oversubscription-in-ipos-does-not-help-post-listing-show-jalan/articleshow/59282426.cms	2017-06-23 12:17:17
Base metals: Lead, nickel fall on soft demand	http://economictimes.indiatimes.com/markets/commodities/news/base-metals-lead-nickel-fall-on-soft-demand/articleshow/59282412.cms	2017-06-23 12:16:14
Prabhat Dairy slides on profit taking	http://www.business-standard.com/article/news-cm/prabhat-dairy-slides-on-profit-taking-117062300268_1.html	2017-06-23 12:14:00
Top intraday trading ideas for afternoon trade for Friday, 23 June 2017	http://economictimes.indiatimes.com/markets/stocks/news/top-intraday-trading-ideas-for-afternoon-trade-for-friday-23-june-2017/articleshow/59282260.cms	2017-06-23 12:06:19
Markets extend losses; Sensex down 150 points, broader markets underperform	http://www.business-standard.com/article/markets/markets-extend-losses-sensex-down-150-points-broader-markets-underperform-117062300125_1.html	2017-06-23 11:56:00
Indian Oil Corporation hits near 3-month low; technicals suggest end of uptrend	http://economictimes.indiatimes.com/markets/stocks/news/indian-oil-corporation-hits-near-3-month-low-technicals-suggest-end-of-uptrend/articleshow/59282076.cms	2017-06-23 11:54:57
IPOs in 2017 focus on giving exit route for PEs, not capital expansion	http://www.livemint.com/Money/jXGYJ1pfc3RUYIHqsTY8eM/IPOs-in-2017-focus-on-giving-exit-route-for-PEs-not-capital.html	2017-06-23 11:53:21
China stocks slip, erase gains on internet clampdown; Hong Kong flat	http://economictimes.indiatimes.com/markets/stocks/news/china-stocks-slip-erase-gains-on-internet-clampdown-hong-kong-flat/articleshow/59281999.cms	2017-06-23 11:49:30
Three charts show the next leg of market rally is on its way	http://economictimes.indiatimes.com/markets/stocks/news/three-charts-show-the-next-leg-of-market-rally-is-on-its-way/articleshow/59281967.cms	2017-06-23 11:46:48
China's yuan set for worst week since March on rising corporate dollar demand	http://economictimes.indiatimes.com/markets/forex/chinas-yuan-set-for-worst-week-since-march-on-rising-corporate-dollar-demand/articleshow/59281966.cms	2017-06-23 11:46:47
Sensex takes to caution, slips 68 points	http://www.thehindu.com/business/markets/sensex-takes-to-caution-slips-68-points/article19131686.ece?utm_source=RSS_Feed&utm_medium=RSS&utm_campaign=RSS_Syndication	2017-06-23 11:43:48
Big Oil turns to big data to save big money on drilling	http://feeds.reuters.com/~r/reuters/INbusinessNews/~3/VPlliT-PyYo/usa-oil-bigdata-idINKBN19E0HD	2017-06-23 11:37:09
Big Oil turns to big data to save big money on drilling	http://www.business-standard.com/article/reuters/big-oil-turns-to-big-data-to-save-big-money-on-drilling-117062300282_1.html	2017-06-23 11:37:09
Shut Al Jazeera, isolate Iran among demands by Arab states to end Qatar row	http://www.business-standard.com/article/international/arab-states-send-qatar-13-demands-with-10-day-deadline-to-end-crisis-117062300213_1.html	2017-06-23 11:36:00
Shut Al Jazeera, isolate Iran among 13 demands made to end Qatar row	http://www.business-standard.com/article/international/shut-al-jazeera-isolate-iran-among-13-demands-made-to-end-qatar-row-117062300213_1.html	2017-06-23 11:36:00
Shriram EPC gains nearly 15% on bagging orders worth Rs 165 crore	http://economictimes.indiatimes.com/markets/stocks/news/shriram-epc-gains-nearly-15-on-bagging-orders-worth-rs-165-crore/articleshow/59281791.cms	2017-06-23 11:33:06
Market Now: NSE Realty index tumbles; Prestige Estates, Godrej slip over 3%	http://economictimes.indiatimes.com/markets/stocks/news/market-now-nse-realty-index-tumbles-prestige-estates-godrej-slip-over-3/articleshow/59281730.cms	2017-06-23 11:29:18
CDSL issue shows IPOs riding market euphoria, tread carefully	http://economictimes.indiatimes.com/markets/stocks/news/cdsl-issue-shows-ipos-riding-market-euphoria-tread-carefully/articleshow/59281626.cms	2017-06-23 11:21:11
Tata Motors down 2% despite restructuring plans	http://economictimes.indiatimes.com/markets/stocks/news/tata-motors-down-2-despite-restructuring-plans/articleshow/59281589.cms	2017-06-23 11:18:37
Decoding 'unpredictable' Trump's India policy will be Modi's biggest challenge in US	http://www.business-standard.com/article/economy-policy/modi-s-biggest-challenge-in-us-figuring-out-trump-s-india-policy-117062300166_1.html	2017-06-23 11:10:00
Jadhav's confessional video farcical, facts manufactured: India slams Pakistan	http://www.business-standard.com/article/current-affairs/jadhav-s-confessional-video-farcical-facts-manufactured-india-slams-pakistan-117062300013_1.html	2017-06-23 11:10:00
Reliance Defence extends gains	http://www.business-standard.com/article/news-cm/reliance-defence-extends-gains-117062300218_1.html	2017-06-23 11:10:00
Fortis Healthcare slips 15% as Malaysian firm denies stake buy report	http://www.business-standard.com/article/markets/fortis-healthcare-slips-15-as-ihh-dismisses-stake-buy-report-117062300192_1.html	2017-06-23 11:08:00
Oil edges up, but still set for worst H1 performance in 20 years	http://feeds.reuters.com/~r/reuters/INbusinessNews/~3/hBzLbmiszoQ/global-oil-idINKBN19E07F	2017-06-23 11:01:05
Gold rate: Check out latest Gold price, trends and market outlook	http://economictimes.indiatimes.com/markets/commodities/news/gold-rate-check-out-latest-gold-price-trends-and-market-outlook/articleshow/59281294.cms	2017-06-23 10:58:10
Asian shares flat, stay on track for a winning week	http://feeds.reuters.com/~r/reuters/INbusinessNews/~3/MgInLSjxVkc/global-markets-idINKBN19E029	2017-06-23 10:58:00
Asian shares flat, stay on track for a winning week	http://www.business-standard.com/article/reuters/asian-shares-flat-stay-on-track-for-a-winning-week-117062300283_1.html	2017-06-23 10:58:00
Market Now: Wipro, Sun Pharma among top Nifty gainers in weak market	http://economictimes.indiatimes.com/markets/stocks/news/market-now-wipro-sun-pharma-among-top-nifty-gainers-in-weak-market/articleshow/59281262.cms	2017-06-23 10:56:42
Gold, silver move higher in morning trade	http://economictimes.indiatimes.com/markets/commodities/news/gold-silver-move-higher-in-morning-trade/articleshow/59281206.cms	2017-06-23 10:53:22
With arbitration withdrawn, RIL, BP may get higher gas price from KG-D6	http://www.business-standard.com/article/companies/with-arbitration-withdrawn-ril-bp-may-get-higher-gas-price-from-kg-d6-117062300188_1.html	2017-06-23 10:53:00
Deep Industries advances after winning contract	http://www.business-standard.com/article/news-cm/deep-industries-advances-after-winning-contract-117062300190_1.html	2017-06-23 10:50:00
Wealth-creation ideas: Five stocks that may offer you up to 3x return	http://economictimes.indiatimes.com/markets/stocks/news/wealth-creation-ideas-five-stocks-that-may-offer-you-up-to-3x-return/articleshow/59281077.cms	2017-06-23 10:45:19
Shriram EPC soars on bagging orders worth of Rs 165 crore	http://www.business-standard.com/article/markets/shriram-epc-soars-on-bagging-orders-worth-of-rs-165-crore-117062300183_1.html	2017-06-23 10:44:00
Gold firms on weak dollar, risk aversion	http://feeds.reuters.com/~r/reuters/INbusinessNews/~3/GeysOFME5ZI/global-precious-idINKBN19E03G	2017-06-23 10:43:29
DFM Foods declines after recent sharp rally	http://www.business-standard.com/article/news-cm/dfm-foods-declines-after-recent-sharp-rally-117062300178_1.html	2017-06-23 10:34:00
Sensex slips in red, Nifty below 9,600 on Asian cues; Tata Steel top loser	http://www.business-standard.com/article/markets/sensex-slips-in-red-nifty-below-9-600-on-asian-cues-tata-steel-top-loser-117062300125_1.html	2017-06-23 10:33:00
Flipkart-Snapdeal deal hits snag as investor Azim Premji objects to payouts for founders	http://www.business-standard.com/article/companies/flipkart-snapdeal-deal-hits-snag-as-investor-azim-premji-objects-to-payouts-for-founders-117062300154_1.html	2017-06-23 10:20:00
Sensex gets a buying lift, edges up 75 points	http://www.thehindu.com/business/markets/sensex-gets-a-buying-lift-edges-up-75-points/article19131686.ece?utm_source=RSS_Feed&utm_medium=RSS&utm_campaign=RSS_Syndication	2017-06-23 10:16:40
Tata Motors, Tata Steel down up to 2% after a huge block deal	http://www.business-standard.com/article/markets/tata-motors-tata-steel-down-up-to-2-after-a-huge-block-deal-117062300155_1.html	2017-06-23 10:16:00
Market Now: SBI, DLF, RIL among most active stocks in terms of volume	http://economictimes.indiatimes.com/markets/stocks/news/market-now-sbi-dlf-ril-among-most-active-stocks-in-terms-of-volume/articleshow/59280695.cms	2017-06-23 10:12:29
Sensex opens flat in line with Asian peers, Nifty holds above 9,600	http://www.business-standard.com/article/markets/sensex-opens-flat-in-line-with-asian-peers-nifty-holds-above-9-600-117062300125_1.html	2017-06-23 10:08:00
Market Now: Rajesh Exports, Colgate among 15 stocks that hit fresh 52-week high	http://economictimes.indiatimes.com/markets/stocks/news/market-now-rajesh-exports-colgate-among-15-stocks-that-hit-fresh-52-week-high/articleshow/59280621.cms	2017-06-23 10:01:50
Rupee goes up 3 paise	http://www.thehindu.com/business/markets/rupee-goes-up-3-paise/article19131668.ece?utm_source=RSS_Feed&utm_medium=RSS&utm_campaign=RSS_Syndication	2017-06-23 10:01:33
Rupee goes up 3 paise	http://www.thehindu.com/business/markets/rupee-goes-up-3-paise/article19131668.ece?utm_source=RSS_Feed&utm_medium=RSS&utm_campaign=RSS_Syndication	2017-06-23 10:00:22
Cheering Pak's victory in a cricket match? Sedition easy to allege but difficult to prosecute	http://www.business-standard.com/article/economy-policy/sedition-is-easy-to-allege-but-difficult-to-prosecute-117062201379_1.html	2017-06-23 10:00:00
Fortis Healthcare plunges on IHH clarification on stake purchase	http://economictimes.indiatimes.com/markets/stocks/news/fortis-healthcare-plunges-on-ihh-clarification-on-stake-purchase/articleshow/59280601.cms	2017-06-23 09:59:41
Srinagar: Cop thrashed to death by mob of stone-pelters near Jamia Masjid	http://www.business-standard.com/article/current-affairs/srinagar-cop-thrashed-to-death-by-mob-of-stone-pelters-near-jamia-masjid-117062300114_1.html	2017-06-23 09:59:00
United we stand: How Sonia got Oppn to agree on Meira Kumar as Presidential candidate	http://www.business-standard.com/article/politics/united-we-stand-how-sonia-got-17-oppn-parties-to-agree-on-meira-kumar-as-presidential-candidate-117062201262_1.html	2017-06-23 09:55:00
MindTree gains on share buyback plan	http://www.business-standard.com/article/markets/mindtree-gains-on-share-buyback-plan-117062300147_1.html	2017-06-23 09:51:00
EtMarkets Morning Podcast: What's buzzing on D-Street this morning	http://economictimes.indiatimes.com/markets/stocks/news/etmarkets-morning-podcast-whats-buzzing-on-d-street-this-morning/articleshow/59280514.cms	2017-06-23 09:50:35
Dollar sluggish but steady, oil bounce supports commodity currencies	http://economictimes.indiatimes.com/markets/forex/dollar-sluggish-but-steady-oil-bounce-supports-commodity-currencies/articleshow/59280491.cms	2017-06-23 09:47:28
Asian shares flat, still on track for winning week	http://economictimes.indiatimes.com/markets/stocks/news/asian-shares-flat-still-on-track-for-winning-week/articleshow/59280451.cms	2017-06-23 09:43:07
Market Live: Sensex, Nifty trade lower, Fortis Healthcare shares fall 5%	http://www.livemint.com/Money/3XBIt3JQ7WdsbgyL0hjIKN/Market-Live-Sensex-Nifty-trade-lower-Fortis-Healthcare-sh.html	2017-06-23 09:42:10
Asian shares flat, still on track for winning week	http://feeds.reuters.com/~r/reuters/INbusinessNews/~3/MgInLSjxVkc/global-markets-idINKBN19E029	2017-06-23 09:39:56
Gold steady, heads for third weekly fall	http://economictimes.indiatimes.com/markets/commodities/news/gold-steady-heads-for-third-weekly-fall/articleshow/59280415.cms	2017-06-23 09:39:21
Sensex, Nifty50 start on a cautious note; Dr Reddy's Lab, PowerGrid top gainers	http://economictimes.indiatimes.com/markets/stocks/news/sensex-nifty50-start-on-a-cautious-note-dr-reddys-lab-powergrid-top-gainers/articleshow/59280393.cms	2017-06-23 09:37:45
Rupee opens 3 paise higher against US dollar at 64.56	http://economictimes.indiatimes.com/markets/forex/rupee-opens-3-paise-higher-against-us-dollar-at-64-56/articleshow/59280383.cms	2017-06-23 09:36:55
Buy Ambuja Cements Ltd. target Rs 265: Prabhudas Lilladher	http://economictimes.indiatimes.com/markets/stocks/recos/buy-ambuja-cements-ltd-target-rs-265-prabhudas-lilladher/articleshow/59279459.cms	2017-06-23 09:34:02
Buy Bajaj Auto Ltd. target Rs 3030: Prabhudas Lilladher	http://economictimes.indiatimes.com/markets/stocks/recos/buy-bajaj-auto-ltd-target-rs-3030-prabhudas-lilladher/articleshow/59279425.cms	2017-06-23 09:34:01
Buy Jain Irrigation Systems Ltd. target Rs 122: Prabhudas Lilladher	http://economictimes.indiatimes.com/markets/stocks/recos/buy-jain-irrigation-systems-ltd-target-rs-122-prabhudas-lilladher/articleshow/59279370.cms	2017-06-23 09:34:00
Buy LIC Housing Finance target Rs 855: Sharekhan	http://economictimes.indiatimes.com/markets/stocks/recos/buy-lic-housing-finance-target-rs-855-sharekhan/articleshow/59279313.cms	2017-06-23 09:33:59
Buy Greaves Cotton target Rs 207: ICICI Securities	http://economictimes.indiatimes.com/markets/stocks/recos/buy-greaves-cotton-target-rs-207-icici-securities/articleshow/59269064.cms	2017-06-23 09:33:58
Rocket lifts off: Isro launches 'eye in the sky' Cartosat-2 satellite from Sriharikota	http://www.business-standard.com/article/current-affairs/isro-launches-eye-in-the-sky-cartosat-2-satellite-why-it-matters-117062300108_1.html	2017-06-23 09:33:00
Oil edges up, but set for worst H1 performance in 20 years	http://economictimes.indiatimes.com/markets/commodities/news/oil-edges-up-but-set-for-worst-h1-performance-in-20-years/articleshow/59280294.cms	2017-06-23 09:29:08
India farm protests push for rise in edible oils import tax	http://economictimes.indiatimes.com/markets/commodities/news/india-farm-protests-push-for-rise-in-edible-oils-import-tax/articleshow/59280244.cms	2017-06-23 09:21:56
Rupee trades little changed against US dollar in opening trade	http://www.livemint.com/Money/pimahSl5XHf9XCGxdXYITJ/Rupee-trades-little-changed-against-US-dollar-in-opening-tra.html	2017-06-23 09:20:25
Sensex opens flat in line with Asian peers, Nifty holds above 9,600	http://www.business-standard.com/article/markets/sensex-opens-flat-in-line-with-asian-peers-nifty-holds-above-9-600-117062300125_1.html	2017-06-23 09:19:00
Trump Admin offers tremendous opportunities: Vishal Sikka	http://www.thehindu.com/business/trump-admin-offers-tremendous-opportunities-vishal-sikka/article19131574.ece?utm_source=RSS_Feed&utm_medium=RSS&utm_campaign=RSS_Syndication	2017-06-23 09:18:26
Dalit vs Dalit presidential race: Oppn to field Meira Kumar against Kovind	http://www.business-standard.com/article/politics/dalit-vs-dalit-presidential-race-oppn-to-field-meira-kumar-against-kovind-117062201219_1.html	2017-06-23 09:15:00
Modi's US visit: India to get Guardian drones; F-16 jets on agenda too	http://www.business-standard.com/article/economy-policy/modi-s-us-visit-india-to-get-guardian-drones-f-16-jets-on-agenda-too-117062300122_1.html	2017-06-23 09:15:00
Modi's US visit: India to get Guardian drones; F-16 jets on agenda too	http://www.business-standard.com/article/economy-policy/modi-s-us-visit-india-to-get-guardian-drones-f-16-jets-on-agenda-too-117062300122_1.html	2017-06-23 09:13:00
Insolvency: Lenders take Bhushan, Essar and Electrosteel to NCLT	http://www.business-standard.com/article/companies/insolvency-lenders-take-bhushan-essar-and-electrosteel-to-nclt-117062201154_1.html	2017-06-23 09:12:00
Trump Admin offers tremendous opportunities: Vishal Sikka	http://www.thehindu.com/business/trump-admin-offers-tremendous-opportunities-vishal-sikka/article19131574.ece?utm_source=RSS_Feed&utm_medium=RSS&utm_campaign=RSS_Syndication	2017-06-23 09:10:08
As Modi prepares for Trump meeting, U.S. expected to OK India drone purchase	http://feeds.reuters.com/~r/reuters/INbusinessNews/~3/zWDoCaHT-80/india-usa-modi-trump-drones-idINKBN19D1ZX	2017-06-23 09:02:21
First impression: OnePlus 5 hits a sweet spot between pricing and hardware	http://www.business-standard.com/article/companies/first-impression-oneplus-5-hits-a-sweet-spot-between-pricing-and-hardware-117062200922_1.html	2017-06-23 08:53:00
Bank-taxing Australian PM challenges state bank levy	http://feeds.reuters.com/~r/reuters/INbusinessNews/~3/avvXaEF5Huo/australia-banks-idINKBN19E08J	2017-06-23 08:50:28
Reliance Jio vs incumbents: Govt assures telcos of 'corrective steps'	http://www.business-standard.com/article/companies/reliance-jio-vs-incumbents-govt-assures-telcos-of-corrective-steps-117062201393_1.html	2017-06-23 08:50:00
Presidential polls: Why Opposition has picked Meira Kumar against Kovind	http://www.business-standard.com/article/current-affairs/presidential-polls-why-opposition-has-picked-meira-kumar-against-kovind-117062201228_1.html	2017-06-23 08:50:00
Dollar rally over as Europe recovers	http://economictimes.indiatimes.com/markets/forex/dollar-rally-over-as-europe-recovers/articleshow/59279767.cms	2017-06-23 08:44:17
Options on gold futures may be launched in August	http://economictimes.indiatimes.com/markets/commodities/news/options-on-gold-futures-may-be-launched-in-august/articleshow/59279707.cms	2017-06-23 08:39:44
'BUY' or 'SELL' ideas from experts for Friday, 23 June 2017	http://economictimes.indiatimes.com/markets/stocks/news/buy-or-sell-ideas-from-experts-for-friday-23-june-2017/articleshow/59279667.cms	2017-06-23 08:35:34
Ranking universities on graduate job prospects is a step in right direction	http://www.business-standard.com/article/current-affairs/ranking-universities-on-graduate-job-prospects-is-a-step-in-right-direction-117062300111_1.html	2017-06-23 08:32:00
Oil edges up, but set for worst H1 performance in 20 years	http://feeds.reuters.com/~r/reuters/INbusinessNews/~3/hBzLbmiszoQ/global-oil-idINKBN19E07F	2017-06-23 08:30:36
Oil prices on track for worst first-half show since 1997​	http://economictimes.indiatimes.com/markets/stocks/news/oil-prices-on-track-for-worst-first-half-show-since-1997/articleshow/59279566.cms	2017-06-23 08:26:56
'Spun-off' cos outperform benchmarks in returns	http://economictimes.indiatimes.com/markets/stocks/news/spun-off-cos-outperform-benchmarks-in-returns/articleshow/59279535.cms	2017-06-23 08:23:18
Want a raise? How to ask for a salary hike	http://www.business-standard.com/article/current-affairs/want-a-raise-how-to-ask-for-a-salary-hike-117062300110_1.html	2017-06-23 08:19:00
Six graphs shows the state of UK economy a year after Brexit referendum	http://www.business-standard.com/article/international/six-graphs-shows-the-state-of-uk-economy-a-year-after-brexit-referendum-117062300107_1.html	2017-06-23 08:18:00
How to play the housing theme on Dalal Street	http://economictimes.indiatimes.com/markets/stocks/news/how-to-play-the-housing-theme-on-dalal-street/articleshow/59279456.cms	2017-06-23 08:15:58
Opening bell: Asian markets open mixed; Tata Power, Lupin in news	http://www.livemint.com/Money/VY8B1TSjGbhEVChPdMszKJ/Opening-bell-Asian-markets-open-mixed-Tata-Power-Lupin-in.html	2017-06-23 08:12:46
Some Trump aides want a new leader at the Fed	http://economictimes.indiatimes.com/markets/stocks/news/some-trump-aides-want-a-new-leader-at-the-fed/articleshow/59279332.cms	2017-06-23 08:04:38
Top stocks in focus on Friday, 23 June 2017	http://economictimes.indiatimes.com/markets/stocks/news/top-stocks-in-focus-on-friday-23-june-2017/articleshow/59279292.cms	2017-06-23 08:00:56
Bull or bear, these gold charts offer something for everyone	http://economictimes.indiatimes.com/markets/stocks/news/bull-or-bear-these-gold-charts-offer-something-for-everyone/articleshow/59279290.cms	2017-06-23 08:00:34
Indices off record highs as falling crude oil prices dent sentiment	http://economictimes.indiatimes.com/markets/stocks/news/indices-off-record-highs-as-falling-crude-oil-prices-dent-sentiment/articleshow/59279284.cms	2017-06-23 07:59:36
[truncated: 420,243 more rows]
[truncated: 1 more columns]
